# Supplementary material for: Disentangle beneficial effects of strain engraftment after fecal microbiota transplantation in subjects with MetSyn
Source: Gut Microbes. 2024 Aug 20;16(1):2388295. doi: 10.1080/19490976.2024.2388295 (PMC11340759; doi:10.1080/19490976.2024.2388295)
Supplement: Supplemental Material [file KGMI_A_2388295_SM8042.zip]

Archive with 5 entries (5 files):
- Supp figures.docx
- Supplementary_table_S1.xlsx
- Supplementary_table_S2.xlsx
- Supplementary_table_S3.xlsx
- Supplementary_table_S4.xlsx
