# Supplementary material for: Disentangle beneficial effects of strain engraftment after fecal microbiota transplantation in subjects with MetSyn
Source: Gut Microbes. 2024 Aug 20;16(1):2388295. doi: 10.1080/19490976.2024.2388295 (PMC11340759; doi:10.1080/19490976.2024.2388295)
Supplement: Supplemental Material [file KGMI_A_2388295_SM8042.zip › Supplementary_table_S1.xlsx]

## Sheet: Sheet1
Sub-study	First author	Year	Trial number	Study design	Median age	Sex	Allogenic FMT recipients	Subject inclusion criteria	Subject exclusion criteria	Donors	Donor inclusion criteria	Donor exclusion criteria	Antibiotic use?	Bowel cleansing	Fresh/Frozen faecal samples	Route of delivery	DNA extraction kit*	Beat-beating	Plasma metabolites
APPETITE	Hartstra	2020	NTR4713	Double-blind randomized controlled clinical trial	60	M = 13 F = 11	12	European males and post-menopausal females aged 50-70 years, MetSyn	Any type of medication in the 3 months prior, pre- or probiotic supplementation, substance abuse (nicotine, drugs, or alcohol > 2 units/day), eGFR < 60mL/min, contraindication for MRI, unstable weight, a history of a cardiovascular event, or psychiatric disorder	8	Healthy European males and post-menopausal females aged 50-70 years who lost >30% of their body weight in 1 year after RYGB and did not use any medication (barring vitamins).	Infectious diseases in blood and feces, questionnaires regarding dietary and bowel habits, travel history, comorbidity including family history of diabetes mellitus, medication use	No	Yes; 3-4 L of dissolved macrogol/ electrolytes (Klean-prep)	Fresh	Duodenal tube	QIAamp Fast DNA Stool Mini Kit	Yes	Metabolon
FATMED	Koopen	2021	NTR5983	Double-blind randomized controlled clinical trial	51.5	Males (24)	12		Any type of medication, smoking, alcohol abuse, a history of cardiovascular event or cholecystectomy, and being unmotivated or unable to adhere to a Mediterranean diet	4	Healthy European men with a BMI between 18.5 and 25 kg/m2	Infectious diseases in blood and feces, questionnaires	No	Yes; 2-3 L of dissolved macrogol/ electrolytes (Klean-prep)	Fresh	Nasoduodenal tube	Qiagen’s DNeasy Blood & Tissue Kit	Yes	Metabolon
FEBALIGO	de Groot	2019	NTR4327	Single-blind randomized controlled clinical trial	57	Males (20)	5	European omnivorous males aged 21-69 years with a BMI ≥ 30 kg/m2	Recent weight loss, cardiovascular events, cholecystectomy, use of any systemically acting medication in the last 3 months, a vegetarien diet and use of probiotics	2	Post-RYGB-D donors who had lost > 30% of their presurgery weight after 1 year and did not use any medication (except vitamins)	Infectious and other diseases, questionnaires regarding dietary and bowel habits, travel history, comorbidity including family history of diabetes mellitus, medication use	No	Yes; 3-4 L of dissolved macrogol/ electrolytes (Klean-prep)	Fresh	Duodenal tube	QIAcube	Yes	Metabolon
*The methods might differ from their original article as the samples were further analysed and processed (e.g., metagenomic shotgun sequencing rather than the sequencing of V3-V4 region of the 16s rRNA gene)
FMT = Fecal Microbiota Transplantation, MetSyn = Metabolic Syndrome, EGFR =, MRI = , M = Male, F = Female, BMI = Body Mass Index,
