# Supplementary material for: Disentangle beneficial effects of strain engraftment after fecal microbiota transplantation in subjects with MetSyn
Source: Gut Microbes. 2024 Aug 20;16(1):2388295. doi: 10.1080/19490976.2024.2388295 (PMC11340759; doi:10.1080/19490976.2024.2388295)
Supplement: Supplemental Material [file KGMI_A_2388295_SM8042.zip › Supplementary_table_S2.xlsx]

## Sheet: Sheet 1
SGB_ID	Taxonomy	N_markers	Alignment_length	N_samples	Avg._fraction_of_gaps	Threshold_value	Method	Maximum_of_Youden_index	FPR	FNR	N_related_pairs	N_unrelated_pairs
SGB4629	k__Bacteria|p__Firmicutes|c__Clostridia|o__Clostridiales|f__Clostridiaceae|g__Clostridiaceae_unclassified|s__Clostridiaceae_bacterium	194	1067	21	0.352077						0	210
SGB2276	k__Bacteria|p__Bacteroidetes|c__Flavobacteriia|o__Flavobacteriales|f__Flavobacteriales_unclassified|g__GGB1662|s__GGB1662_SGB2276	78	600	4	0.425833						0	6
SGB8059_group	k__Bacteria|p__Firmicutes|c__Bacilli|o__Lactobacillales|f__Streptococcaceae|g__Streptococcus|s__Streptococcus_sp_A12	95	4361	24	0.411383						0	276
SGB14740	k__Bacteria|p__Actinobacteria|c__Coriobacteriia|o__Coriobacteriales|f__Coriobacteriaceae|g__Collinsella|s__Collinsella_stercoris	200	5298	14	0.136628						0	91		Method of computation (see also Methods)
SGB15342	k__Bacteria|p__Firmicutes|c__Clostridia|o__Clostridiales|f__Ruminococcaceae|g__Faecalibacterium|s__Faecalibacterium_prausnitzii	199	6018	413	0.184543	0.00383401	5p	0.339562	0.496528	0.16391	576	82045		Youden's index	The threshold was computed on data from our metacohort by maximizing Youden's index
SGB4805	k__Bacteria|p__Firmicutes|c__Clostridia|o__Clostridiales|f__Lachnospiraceae|g__Blautia|s__Blautia_SGB4805	78	2519	47	0.379397	0.0393536	3p	0.899066	0.1	0.000933707	10	1071		3p	The threshold was calculated as 3%ile of the distribution of distances of unrelated samples
SGB1613	k__Bacteria|p__Bacteroidetes|c__Bacteroidia|o__Bacteroidales|f__Prevotellaceae|g__Prevotella|s__Prevotella_copri_clade_B	199	12258	55	0.112409	0.0427756	3p	0.999312	0	0.000688231	32	1453		5p	The threshold was calculated as 5%ile of the distribution of distances of unrelated samples
SGB15377	k__Bacteria|p__Firmicutes|c__Clostridia|o__Clostridia_unclassified|f__Clostridia_unclassified|g__Clostridia_unclassified|s__Clostridia_bacterium	184	5739	28	0.356035	0.0449721	3p	0.915761	0	0.0842391	10	368
SGB14995	k__Bacteria|p__Firmicutes|c__Clostridia|o__Clostridia_unclassified|f__Clostridia_unclassified|g__Clostridia_unclassified|s__Clostridia_bacterium_UC5_1_1D1	101	212	7	0.494609						1	20
SGB4348	k__Bacteria|p__Firmicutes|c__Clostridia|o__Clostridia_unclassified|f__Clostridia_unclassified|g__GGB3293|s__GGB3293_SGB4348	154	6731	171	0.0445725	0.00383575	Youden	0.647498	0.333333	0.0191687	123	14242
SGB2071	k__Bacteria|p__Bacteroidetes|c__Bacteroidia|o__Bacteroidales|f__Bacteroidales_unclassified|g__GGB1495|s__GGB1495_SGB2071	199	17179	109	0.0827285	0.0164671	Youden	0.599958	0.387755	0.0122864	147	5209
SGB6452	k__Bacteria|p__Firmicutes|c__Bacilli|o__Bacilli_unclassified|f__Bacilli_unclassified|g__Bacilli_unclassified|s__Bacilli_bacterium	195	1703	4	0.160893						0	6
SGB4701	k__Bacteria|p__Firmicutes|c__Clostridia|o__Clostridiales|f__Lachnospiraceae|g__Lacrimispora|s__Lacrimispora_saccharolytica	191	1779	7	0.386493						0	21
SGB4648	k__Bacteria|p__Firmicutes|c__Clostridia|o__Clostridiales|f__Lachnospiraceae|g__Lachnospiraceae_unclassified|s__Lachnospiraceae_bacterium	145	3817	71	0.231034	0.0264454	3p	0.778335	0.0909091	0.130756	44	2302
SGB15345	k__Bacteria|p__Firmicutes|c__Clostridia|o__Clostridiales|f__Ruminococcaceae|g__Faecalibacterium|s__Faecalibacterium_SGB15345	116	761	6	0.280683						1	9
SGB9333	k__Bacteria|p__Planctomycetes|c__Planctomycetia|o__Pirellulales|f__Pirellulaceae|g__GGB6601|s__GGB6601_SGB9333	200	5119	29	0.233612	0.0404225	3p	0.997519	0	0.00248139	3	403
SGB14379	k__Bacteria|p__Actinobacteria|c__Coriobacteriia|o__Coriobacteriales|f__Atopobiaceae|g__Parolsenella|s__Parolsenella_catena	119	8806	34	0.192068	0.0663774	3p	1	0	0	14	547
SGB14974	k__Bacteria|p__Firmicutes|c__Clostridia|o__Clostridiales|f__Ruminococcaceae|g__Ruminococcaceae_unclassified|s__Ruminococcaceae_bacterium_AM07_15	54	2655	12	0.463779	0.0296698	3p	1	0	0	1	65
SGB14972	k__Bacteria|p__Firmicutes|c__CFGB3048|o__OFGB3048|f__FGB3048|g__GGB9561|s__GGB9561_SGB14972	143	1412	12	0.363314	0.111125	3p	1	0	0	3	52
SGB1587	k__Bacteria|p__Bacteroidetes|c__Bacteroidia|o__Bacteroidales|f__Prevotellaceae|g__GGB1219|s__GGB1219_SGB1587	200	5676	5	0.0233615						1	9
SGB9346	k__Bacteria|p__Proteobacteria|c__Alphaproteobacteria|o__Alphaproteobacteria_unclassified|f__Alphaproteobacteria_unclassified|g__GGB6612|s__GGB6612_SGB9346	193	9139	55	0.203951	0.0383077	3p	0.962227	0.0357143	0.00205903	28	1457
SGB698	k__Archaea|p__Euryarchaeota|c__Methanobacteria|o__Methanobacteriales|f__Methanobacteriaceae|g__Methanosphaera|s__Methanosphaera_stadtmanae	198	856	11	0.222175						0	55
SGB15402	k__Bacteria|p__Firmicutes|c__Clostridia|o__Clostridia_unclassified|f__Clostridia_unclassified|g__Clostridia_unclassified|s__Clostridia_unclassified_SGB15402	45	259	5	0.522008						0	10
SGB14805	k__Bacteria|p__Actinobacteria|c__Coriobacteriia|o__Eggerthellales|f__Eggerthellaceae|g__Gordonibacter|s__Gordonibacter_sp_An232A	166	1710	5	0.384327						0	10
SGB5825_group	k__Bacteria|p__Firmicutes|c__Negativicutes|o__Veillonellales|f__Veillonellaceae|g__Dialister|s__Dialister_invisus	193	6295	112	0.0512144	0.000385278	Youden	0.511851	0.487805	0.00034459	82	5804
SGB4247	k__Bacteria|p__Firmicutes|c__Clostridia|o__Clostridiales|f__Ruminococcaceae|g__Ruminococcaceae_unclassified|s__Ruminococcaceae_bacterium	199	6560	32	0.13362	0.00127198	3p	0.885909	0.08	0.0340909	25	440
SGB53822	k__Bacteria|p__Actinobacteria|c__Coriobacteriia|o__Eggerthellales|f__Eggerthellaceae|g__Eggerthellaceae_unclassified|s__Eggerthellaceae_bacterium	150	1053	4	0.379155						1	5
SGB1673	k__Bacteria|p__Bacteroidetes|c__Bacteroidia|o__Bacteroidales|f__Prevotellaceae|g__GGB1250|s__GGB1250_SGB1673	70	1373	6	0.0495266						1	14
SGB4718	k__Bacteria|p__Firmicutes|c__Clostridia|o__Clostridiales|f__Lachnospiraceae|g__Lachnospiraceae_unclassified|s__Lachnospiraceae_bacterium	200	2839	9	0.28586						0	36
SGB49163	k__Bacteria|p__Firmicutes|c__Firmicutes_unclassified|o__Firmicutes_unclassified|f__Firmicutes_unclassified|g__Firmicutes_unclassified|s__Firmicutes_bacterium	100	150	4	0.401667						0	6
SGB8000	k__Bacteria|p__Firmicutes|c__Bacilli|o__Lactobacillales|f__Streptococcaceae|g__Streptococcus|s__Streptococcus_mutans	199	1326	7	0.156109						0	21
SGB4328	k__Bacteria|p__Firmicutes|c__Clostridia|o__Clostridia_unclassified|f__Clostridia_unclassified|g__GGB3278|s__GGB3278_SGB4328	200	11112	51	0.0682128	0.00397609	3p	0.874569	0.111111	0.0143198	18	1257
SGB4874	k__Bacteria|p__Firmicutes|c__Clostridia|o__Clostridiales|f__Lachnospiraceae|g__Fusicatenibacter|s__Fusicatenibacter_saccharivorans	200	3449	474	0.0850829	0.00308095	Youden	0.275917	0.717325	0.0067575	658	108620
SGB14737	k__Bacteria|p__Actinobacteria|c__Coriobacteriia|o__Coriobacteriales|f__Coriobacteriaceae|g__Collinsella|s__Collinsella_tanakaei	188	11646	34	0.218126	0.0473121	3p	1	0	0	11	550
SGB4027	k__Bacteria|p__Firmicutes|c__Erysipelotrichia|o__Erysipelotrichales|f__Erysipelotrichaceae|g__Erysipelotrichaceae_unclassified|s__Erysipelotrichaceae_bacterium	190	3282	16	0.329049	0.0950795	3p	0.991597	0	0.00840336	1	119
SGB4909	k__Bacteria|p__Firmicutes|c__Clostridia|o__Clostridiales|f__Lachnospiraceae|g__Lachnospiraceae_unclassified|s__Lachnospiraceae_bacterium	109	3991	55	0.28628	0.0212056	3p	0.829925	0.166667	0.00340832	18	1467
SGB15067	k__Bacteria|p__Firmicutes|c__Clostridia|o__Clostridiales|f__Ruminococcaceae|g__GGB9619|s__GGB9619_SGB15067	109	969	8	0.374023						0	21
SGB4753	k__Bacteria|p__Firmicutes|c__Clostridia|o__Clostridiales|f__Clostridiaceae|g__Clostridium|s__Clostridium_sp_AT4	199	3305	47	0.20838	0.0124788	3p	0.947624	0	0.0523763	4	1031
SGB4591	k__Bacteria|p__Firmicutes|c__Clostridia|o__Clostridiales|f__Lachnospiraceae|g__Lachnospiraceae_unclassified|s__Lachnospiraceae_bacterium	196	4003	5	0.116013						0	10
SGB14232	k__Bacteria|p__Firmicutes|c__Clostridia|o__Clostridia_unclassified|f__Clostridia_unclassified|g__Clostridia_unclassified|s__Clostridia_bacterium	190	8	5	0.225						10	0
SGB4951	k__Bacteria|p__Firmicutes|c__Clostridia|o__Clostridiales|f__Lachnospiraceae|g__Roseburia|s__Roseburia_intestinalis	72	1296	281	0.17126	0.00245698	Youden	0.422726	0.576419	0.000854564	229	37446
SGB5736	k__Bacteria|p__Firmicutes|c__Negativicutes|o__Acidaminococcales|f__Acidaminococcaceae|g__Acidaminococcus|s__Acidaminococcus_intestini	196	3533	52	0.197055	0.00355264	3p	0.992045	0	0.00795545	18	1257
SGB3677	k__Bacteria|p__Proteobacteria|c__CFGB1062|o__OFGB1062|f__FGB1062|g__GGB2734|s__GGB2734_SGB3677	126	1043	6	0.153404						1	14
SGB15470	k__Bacteria|p__Proteobacteria|c__Deltaproteobacteria|o__Desulfovibrionales|f__Desulfovibrionaceae|g__Desulfovibrio|s__Desulfovibrio_fairfieldensis	138	2838	6	0.30121						0	15
SGB14891	k__Bacteria|p__Firmicutes|c__Clostridia|o__Clostridia_unclassified|f__Clostridia_unclassified|g__GGB9494|s__GGB9494_SGB14891	91	488	12	0.439891						0	66
SGB15356	k__Bacteria|p__Firmicutes|c__Clostridia|o__Clostridiales|f__Ruminococcaceae|g__Ruminococcaceae_unclassified|s__Ruminococcaceae_bacterium	187	9193	122	0.23163	0.00475711	Youden	0.674335	0.320513	0.00515177	78	7182
SGB15238	k__Bacteria|p__Firmicutes|c__Clostridia|o__Clostridiales|f__Ruminococcaceae|g__GGB9709|s__GGB9709_SGB15238	200	7053	29	0.235847	0.0641549	3p	0.918033	0	0.0819672	12	366
SGB14341	k__Bacteria|p__Actinobacteria|c__Coriobacteriia|o__Eggerthellales|f__Eggerthellaceae|g__Eggerthellaceae_unclassified|s__Eggerthellaceae_unclassified_SGB14341	66	3677	61	0.298493	0.0353119	3p	0.69928	0	0.30072	45	1666
SGB15299	k__Bacteria|p__Firmicutes|c__Clostridia|o__Clostridiales|f__Ruminococcaceae|g__Gemmiger|s__Gemmiger_SGB15299	136	7536	118	0.257068	0.0153745	3p	0.606537	0.3125	0.0809628	48	6855
SGB1830_group	k__Bacteria|p__Bacteroidetes|c__Bacteroidia|o__Bacteroidales|f__Bacteroidaceae|g__Bacteroides|s__Bacteroides_stercoris	121	3844	152	0.21462	0.00324138	Youden	0.670479	0.313953	0.0155671	86	10792
SGB15413	k__Bacteria|p__Firmicutes|c__Clostridia|o__Clostridia_unclassified|f__Clostridia_unclassified|g__Clostridia_unclassified|s__Clostridia_bacterium	124	6003	28	0.452072	0.0404895	3p	0.997333	0	0.00266667	3	375
SGB4811_group	k__Bacteria|p__Firmicutes|c__Clostridia|o__Clostridiales|f__Lachnospiraceae|g__Blautia|s__Blautia_obeum	112	2212	420	0.16845	0.00503118	Youden	0.263116	0.707572	0.0293122	383	85937
SGB6602	k__Bacteria|p__Firmicutes|c__CFGB1798|o__OFGB1798|f__FGB1798|g__GGB4769|s__GGB4769_SGB6602	142	792	5	0.418182						0	10
SGB3958	k__Bacteria|p__Firmicutes|c__Clostridia|o__Clostridiales|f__Eubacteriaceae|g__Eubacteriaceae_unclassified|s__Eubacteriaceae_bacterium	114	2554	16	0.399869						0	105
SGB4815_group	k__Bacteria|p__Firmicutes|c__Clostridia|o__Clostridiales|f__Lachnospiraceae|g__Blautia|s__Blautia_SGB4815	60	2654	233	0.330477	0.00941741	Youden	0.333371	0.642857	0.023772	126	26670
SGB4993	k__Bacteria|p__Firmicutes|c__Firmicutes_unclassified|o__Firmicutes_unclassified|f__Firmicutes_unclassified|g__Firmicutes_unclassified|s__Firmicutes_bacterium_AF16_15	199	10003	266	0.232644	0.00638423	Youden	0.397381	0.596774	0.00584475	248	34732
SGB14546_group	k__Bacteria|p__Actinobacteria|c__Coriobacteriia|o__Coriobacteriales|f__Coriobacteriaceae|g__Collinsella|s__Collinsella_aerofaciens	110	12951	434	0.247284	0.00318305	Youden	0.398126	0.6	0.00187416	565	91241
SGB8601	k__Bacteria|p__Candidatus_Melainabacteria|c__Candidatus_Melainabacteria_unclassified|o__Candidatus_Gastranaerophilales|f__Candidatus_Gastranaerophilales_unclassified|g__Candidatus_Gastranaerophilales_unclassified|s__Candidatus_Gastranaerophilales_bacterium	135	3995	36	0.351758	0.0315887	3p	0.756286	0.181818	0.0618956	11	517
SGB1891_group	k__Bacteria|p__Bacteroidetes|c__Bacteroidia|o__Bacteroidales|f__Bacteroidales_unclassified|g__Phocaeicola|s__Phocaeicola_coprocola	198	8341	42	0.12556	0.0227923	3p	1	0	0	22	798
SGB8007_group	k__Bacteria|p__Firmicutes|c__Bacilli|o__Lactobacillales|f__Streptococcaceae|g__Streptococcus|s__Streptococcus_salivarius	60	2946	146	0.403104	0.0104864	3p	0.297375	0.357143	0.345482	14	10426
SGB7991	k__Bacteria|p__Firmicutes|c__Bacilli|o__Lactobacillales|f__Streptococcaceae|g__Lactococcus|s__Lactococcus_laudensis	93	58	8	0.280172						0	28
SGB4871_group	k__Bacteria|p__Firmicutes|c__Clostridia|o__Clostridiales|f__Lachnospiraceae|g__Faecalicatena|s__Faecalicatena_fissicatena	197	5526	290	0.198044	0.00333008	Youden	0.380995	0.60815	0.0108541	319	40722
SGB4053	k__Bacteria|p__Firmicutes|c__Clostridia|o__Clostridiales|f__Peptococcaceae|g__Peptococcaceae_unclassified|s__Peptococcaceae_bacterium	189	20331	40	0.248853	0.0589799	3p	1	0	0	10	770
SGB2160	k__Bacteria|p__Bacteroidetes|c__Bacteroidia|o__Bacteroidales|f__Bacteroidales_unclassified|g__GGB1573|s__GGB1573_SGB2160	179	3	5	0						6	0
SGB1782	k__Bacteria|p__Bacteroidetes|c__Bacteroidia|o__Bacteroidales|f__Odoribacteraceae|g__Butyricimonas|s__Butyricimonas_faecalis	32	231	11	0.4573	0.0032313	3p	0.944444	0	0.0555556	1	54
SGB4285_group	k__Bacteria|p__Firmicutes|c__Clostridia|o__Clostridiales|f__Ruminococcaceae|g__Ruminococcus|s__Ruminococcus_bromii	119	10801	303	0.0455325	0.000323075	Youden	0.444872	0.553892	0.00123551	334	44516
SGB5792	k__Bacteria|p__Firmicutes|c__Negativicutes|o__Acidaminococcales|f__Acidaminococcaceae|g__Phascolarctobacterium|s__Phascolarctobacterium_faecium	198	9720	78	0.0715833	0.00728991	3p	0.849033	0.142857	0.00811001	14	2836
SGB4419	k__Bacteria|p__Firmicutes|c__Clostridia|o__Clostridiales|f__Ruminococcaceae|g__Ruminococcaceae_unclassified|s__Ruminococcaceae_bacterium	200	1239	13	0.216241	0.000743183	3p	0.608108	0	0.391892	4	74
SGB6750	k__Bacteria|p__Firmicutes|c__Erysipelotrichia|o__Erysipelotrichales|f__Erysipelotrichaceae|g__Faecalibacillus|s__Faecalibacillus_faecis	157	3308	46	0.238849	0.00521827	3p	0.0898876	0.455567	0.454545	11	979
SGB17278	k__Bacteria|p__Actinobacteria|c__Actinobacteria|o__Bifidobacteriales|f__Bifidobacteriaceae|g__Bifidobacterium|s__Bifidobacterium_animalis	173	41	20	0.32561	1.91873e-06	3p	0.823529	0.176471	0	3	187
SGB1404	k__Bacteria|p__Bacteroidetes|c__Bacteroidia|o__Bacteroidales|f__Bacteroidaceae|g__Bacteroidaceae_unclassified|s__Bacteroidaceae_bacterium	187	3064	27	0.367796	0.109394	3p	0.884735	0	0.115265	30	321
SGB3983	k__Bacteria|p__Firmicutes|c__Clostridia|o__Clostridia_unclassified|f__Clostridia_unclassified|g__Clostridia_unclassified|s__Clostridia_unclassified_SGB3983	190	1302	5	0.28341						0	10
SGB15410	k__Bacteria|p__Firmicutes|c__Clostridia|o__Clostridia_unclassified|f__Clostridia_unclassified|g__GGB9787|s__GGB9787_SGB15410	95	2921	19	0.46172						0	171
SGB1835	k__Bacteria|p__Bacteroidetes|c__Bacteroidia|o__Bacteroidales|f__Bacteroidaceae|g__Bacteroides|s__Bacteroides_fluxus	200	824	5	0.112864						1	9
SGB6846	k__Bacteria|p__Firmicutes|c__Erysipelotrichia|o__Erysipelotrichales|f__Erysipelotrichaceae|g__Turicibacter|s__Turicibacter_sanguinis	198	232	5	0.232759						0	10
SGB2227	k__Bacteria|p__Bacteroidetes|c__Bacteroidia|o__Bacteroidales|f__Rikenellaceae|g__Rikenellaceae_unclassified|s__Rikenellaceae_unclassified_SGB2227	200	4011	15	0.0855813	0.133976	3p	1	0	0	12	93
SGB48024	k__Bacteria|p__Firmicutes|c__Clostridia|o__Clostridiales|f__Lachnospiraceae|g__Lachnospiraceae_unclassified|s__Lachnospiraceae_bacterium	101	315	6	0.337566						4	11
SGB9223	k__Bacteria|p__Verrucomicrobia|c__Verrucomicrobiae|o__Verrucomicrobiales|f__Akkermansiaceae|g__Akkermansia|s__Akkermansia_sp_BIOML_A40	38	91	7	0.188383						1	20
SGB4588_group	k__Bacteria|p__Firmicutes|c__Clostridia|o__Clostridiales|f__Lachnospiraceae|g__Tyzzerella|s__Tyzzerella_nexilis	188	4856	25	0.24752	0.0277441	3p	1	0	0	1	275
SGB1592	k__Bacteria|p__Bacteroidetes|c__Bacteroidia|o__Bacteroidales|f__Prevotellaceae|g__GGB1222|s__GGB1222_SGB1592	200	3327	4	0.00240457						1	5
SGB8028_group	k__Bacteria|p__Firmicutes|c__Bacilli|o__Lactobacillales|f__Streptococcaceae|g__Streptococcus|s__Streptococcus_anginosus	103	2348	10	0.379642						0	45
SGB63101	k__Bacteria|p__Actinobacteria|c__Coriobacteriia|o__Eggerthellales|f__Eggerthellaceae|g__GGB45432|s__GGB45432_SGB63101	86	1019	9	0.484244						0	36
SGB15154	k__Bacteria|p__Firmicutes|c__Clostridia|o__Clostridiales|f__Clostridiaceae|g__Clostridium|s__Clostridium_phoceensis	160	1537	170	0.395878	0.0115386	5p	0.225858	0.704545	0.0695965	88	13607
SGB1861	k__Bacteria|p__Bacteroidetes|c__Bacteroidia|o__Bacteroidales|f__Bacteroidaceae|g__Bacteroides|s__Bacteroides_thetaiotaomicron	190	6095	168	0.307274	0.00682079	Youden	0.318471	0.646341	0.0351879	82	12959
SGB15031	k__Bacteria|p__Firmicutes|c__Clostridia|o__Clostridiales|f__Ruminococcaceae|g__GGB9602|s__GGB9602_SGB15031	118	7630	124	0.319105	0.0139971	Youden	0.543487	0.433333	0.0231793	90	7291
SGB4677	k__Bacteria|p__Firmicutes|c__Clostridia|o__Clostridiales|f__Lachnospiraceae|g__Blautia|s__Blautia_hydrogenotrophica	191	1100	25	0.379636	0.00202597	3p	0.996656	0	0.00334448	1	299
SGB6806_group	k__Bacteria|p__Firmicutes|c__Erysipelotrichia|o__Erysipelotrichales|f__Erysipelotrichaceae|g__Holdemanella|s__Holdemanella_biformis	98	6419	73	0.195903	0.0302768	3p	0.737757	0.25	0.0122433	24	2532
SGB5184	k__Bacteria|p__Firmicutes|c__Clostridia|o__Clostridia_unclassified|f__Clostridia_unclassified|g__Clostridia_unclassified|s__Clostridia_bacterium	127	2601	15	0.455004						0	105
SGB15093	k__Bacteria|p__Firmicutes|c__Clostridia|o__Clostridiales|f__Ruminococcaceae|g__GGB9634|s__GGB9634_SGB15093	162	8452	91	0.241255	0.00249125	3p	0.879822	0.0882353	0.0319423	34	3882
SGB5743	k__Bacteria|p__Firmicutes|c__Negativicutes|o__Acidaminococcales|f__Acidaminococcaceae|g__Acidaminococcus|s__Acidaminococcus_fermentans	84	1418	38	0.149354	0.00141499	3p	0.900358	0.0714286	0.0282132	28	638
SGB3928	k__Bacteria|p__Firmicutes|c__Clostridia|o__Clostridiales|f__Clostridiales_Family_XIII_Incertae_Sedis|g__Clostridiales_Family_XIII_Incertae_Sedis_unclassified|s__Clostridiales_Family_XIII_bacterium_RF_744_FAT_WT_3	199	7560	15	0.111693	0.111315	3p	1	0	0	3	102
SGB1676	k__Bacteria|p__Bacteroidetes|c__Bacteroidia|o__Bacteroidales|f__Prevotellaceae|g__Prevotella|s__Prevotella_sp_Marseille_P4119	199	3938	4	0.0176486						0	6
SGB4327_group	k__Bacteria|p__Firmicutes|c__Clostridia|o__Clostridia_unclassified|f__Clostridia_unclassified|g__GGB3277|s__GGB3277_SGB4327	199	12621	136	0.10566	0.000199917	5p	0.712821	0.215054	0.0721252	93	8818
SGB1894	k__Bacteria|p__Bacteroidetes|c__Bacteroidia|o__Bacteroidales|f__Bacteroidaceae|g__GGB1387|s__GGB1387_SGB1894	194	1713	6	0.218622						3	12
SGB15286	k__Bacteria|p__Firmicutes|c__Clostridia|o__Clostridiales|f__Ruminococcaceae|g__Candidatus_Cibiobacter|s__Candidatus_Cibiobacter_qucibialis	200	8290	446	0.0857792	0.00279053	Youden	0.340015	0.654434	0.00555049	654	95487
SGB5843	k__Bacteria|p__Firmicutes|c__Negativicutes|o__Veillonellales|f__Veillonellaceae|g__Allisonella|s__Allisonella_histaminiformans	80	2369	29	0.478713	0.0244386	3p	1	0	0	8	370
SGB5190	k__Bacteria|p__Firmicutes|c__Clostridia|o__Clostridiales|f__Lachnospiraceae|g__Anaerotignum|s__Anaerotignum_faecicola	180	7421	173	0.307749	0.0140682	Youden	0.613021	0.35	0.0369793	80	14116
SGB4900	k__Bacteria|p__Firmicutes|c__Clostridia|o__Clostridiales|f__Lachnospiraceae|g__GGB3623|s__GGB3623_SGB4900	25	230	4	0.327174						1	5
SGB4159	k__Bacteria|p__Firmicutes|c__Clostridia|o__Clostridia_unclassified|f__Clostridia_unclassified|g__Clostridia_unclassified|s__Clostridia_bacterium	132	1675	4	0.298955						1	5
SGB15081	k__Bacteria|p__Firmicutes|c__Clostridia|o__Clostridiales|f__Ruminococcaceae|g__GGB9627|s__GGB9627_SGB15081	176	8275	88	0.363985	0.00249855	3p	0.910963	0.0588235	0.0302131	34	3707
SGB14894	k__Bacteria|p__Firmicutes|c__Clostridia|o__Clostridiales|f__Ruminococcaceae|g__Anaeromassilibacillus|s__Anaeromassilibacillus_sp_An250	84	1738	12	0.44836						0	66
SGB5790	k__Bacteria|p__Firmicutes|c__Negativicutes|o__Acidaminococcales|f__Acidaminococcaceae|g__Acidaminococcaceae_unclassified|s__Acidaminococcaceae_bacterium	198	4319	4	0.000405186						1	5
SGB4769	k__Bacteria|p__Firmicutes|c__Clostridia|o__Clostridiales|f__Clostridiaceae|g__Clostridiaceae_unclassified|s__Clostridiaceae_unclassified_SGB4769	84	2147	30	0.416941	0.0759561	3p	0.838351	0.125	0.0366492	24	382
SGB4948	k__Bacteria|p__Firmicutes|c__Clostridia|o__Clostridiales|f__Lachnospiraceae|g__GGB3643|s__GGB3643_SGB4948	192	3139	4	0.171233						0	6
SGB17234	k__Bacteria|p__Actinobacteria|c__Actinobacteria|o__Bifidobacteriales|f__Bifidobacteriaceae|g__Bifidobacterium|s__Bifidobacterium_dentium	136	642	7	0.331776						2	19
SGB4617	k__Bacteria|p__Firmicutes|c__Clostridia|o__Clostridiales|f__Lachnospiraceae|g__Sellimonas|s__Sellimonas_intestinalis	199	2521	31	0.184707	0.0319838	3p	1	0	0	1	464
SGB9203	k__Bacteria|p__Lentisphaerae|c__Lentisphaeria|o__Lentisphaeria_unclassified|f__Lentisphaeria_unclassified|g__Lentisphaeria_unclassified|s__Lentisphaeria_bacterium	200	727	4	0.221802						1	5
SGB4395	k__Bacteria|p__Firmicutes|c__Clostridia|o__Clostridia_unclassified|f__Clostridia_unclassified|g__Clostridia_unclassified|s__Clostridia_bacterium	71	1033	16	0.310939	0.110275	3p	1	0	0	8	97
SGB1408	k__Bacteria|p__Bacteroidetes|c__Bacteroidia|o__Bacteroidales|f__Bacteroidaceae|g__Bacteroidaceae_unclassified|s__Bacteroidaceae_bacterium	195	6620	26	0.210609	0.131807	3p	0.848496	0.148148	0.0033557	27	298
SGB6422	k__Bacteria|p__Firmicutes|c__Bacilli|o__Bacilli_unclassified|f__Bacilli_unclassified|g__Bacilli_unclassified|s__Bacilli_unclassified_SGB6422	64	1592	8	0.280622						0	28
SGB20152	k__Bacteria|p__Bacteroidetes|c__Bacteroidia|o__Bacteroidales|f__Prevotellaceae|g__GGB12985|s__GGB12985_SGB20152	121	43	5	0.423256						10	0
SGB15077	k__Bacteria|p__Firmicutes|c__Clostridia|o__Clostridiales|f__Oscillospiraceae|g__Oscillibacter|s__Oscillibacter_SGB15077	70	526	8	0.359791						0	28
SGB15290	k__Bacteria|p__Firmicutes|c__Clostridia|o__Clostridiales|f__Ruminococcaceae|g__GGB9730|s__GGB9730_SGB15290	96	971	4	0.267508						1	5
SGB51830	k__Bacteria|p__Firmicutes|c__Clostridia|o__Clostridiales|f__Peptococcaceae|g__Peptococcaceae_unclassified|s__Peptococcaceae_bacterium	177	10305	32	0.255974	0.0212248	3p	1	0	0	10	486
SGB5731	k__Bacteria|p__Firmicutes|c__Negativicutes|o__Acidaminococcales|f__Acidaminococcaceae|g__GGB4239|s__GGB4239_SGB5731	199	4501	6	0.207324						0	15
SGB4420	k__Bacteria|p__Firmicutes|c__Clostridia|o__Clostridiales|f__Ruminococcaceae|g__GGB3341|s__GGB3341_SGB4420	199	3940	20	0.243503	0.0144851	3p	0.989362	0	0.0106383	2	188
SGB4121	k__Bacteria|p__Firmicutes|c__Clostridia|o__Clostridia_unclassified|f__Clostridia_unclassified|g__Clostridia_unclassified|s__Clostridia_unclassified_SGB4121	86	2180	36	0.460104						0	630
SGB1786	k__Bacteria|p__Bacteroidetes|c__Bacteroidia|o__Bacteroidales|f__Odoribacteraceae|g__Butyricimonas|s__Butyricimonas_faecihominis	12	184	17	0.502238						0	136
SGB1930	k__Bacteria|p__Bacteroidetes|c__Bacteroidia|o__Bacteroidales|f__Tannerellaceae|g__GGB1407|s__GGB1407_SGB1930	177	6193	9	0.383515						2	34
SGB1785	k__Bacteria|p__Bacteroidetes|c__Bacteroidia|o__Bacteroidales|f__Odoribacteraceae|g__Butyricimonas|s__Butyricimonas_paravirosa	44	283	6	0.348057						0	15
SGB14397	k__Bacteria|p__Actinobacteria|c__Coriobacteriia|o__Coriobacteriales|f__Coriobacteriaceae|g__Collinsella|s__Collinsella_bouchesdurhonensis	165	19192	134	0.268404	0.00938124	Youden	0.53362	0.430233	0.0361473	86	8825
SGB4893	k__Bacteria|p__Firmicutes|c__Clostridia|o__Clostridiales|f__Lachnospiraceae|g__Lachnospiraceae_unclassified|s__Lachnospiraceae_bacterium_OM04_12BH	81	1570	13	0.338805	0.113114	3p	0.626667	0.333333	0.04	3	75
SGB14322_group	k__Bacteria|p__Actinobacteria|c__Coriobacteriia|o__Eggerthellales|f__Eggerthellaceae|g__Eggerthellaceae_unclassified|s__Eggerthellaceae_unclassified_SGB14322	148	5346	4	0.126917						0	6
SGB15090	k__Bacteria|p__Firmicutes|c__Clostridia|o__Clostridiales|f__Ruminococcaceae|g__GGB9633|s__GGB9633_SGB15090	91	3343	84	0.225528	0.000734841	3p	0.670522	0.177778	0.1517	45	3441
SGB14370_group	k__Bacteria|p__Actinobacteria|c__Coriobacteriia|o__Coriobacteriales|f__Atopobiaceae|g__Olsenella|s__Olsenella_sp_GAM18	132	15643	73	0.291328	0.02839	3p	0.998023	0	0.00197707	27	2529
SGB15145	k__Bacteria|p__Firmicutes|c__Clostridia|o__Clostridiales|f__Clostridiales_unclassified|g__Clostridiales_unclassified|s__Clostridiales_unclassified_SGB15145	51	1267	12	0.43824	0.112065	3p	0.5	0.5	0	2	64
SGB4870	k__Bacteria|p__Firmicutes|c__Clostridia|o__Clostridiales|f__Lachnospiraceae|g__GGB3606|s__GGB3606_SGB4870	195	1984	7	0.213278						0	21
SGB1679	k__Bacteria|p__Bacteroidetes|c__Bacteroidia|o__Bacteroidales|f__Prevotellaceae|g__Prevotella|s__Prevotella_stercorea	174	8298	9	0.118128						0	36
SGB6141	k__Bacteria|p__Firmicutes|c__Clostridia|o__Clostridiales|f__Peptostreptococcaceae|g__GGB4456|s__GGB4456_SGB6141	108	566	20	0.474823						0	190
SGB4778	k__Bacteria|p__Firmicutes|c__Clostridia|o__Clostridiales|f__Lachnospiraceae|g__GGB3571|s__GGB3571_SGB4778	82	1575	15	0.471534	0.0975911	3p	1	0	0	1	104
SGB14291	k__Bacteria|p__Firmicutes|c__Clostridia|o__Clostridia_unclassified|f__Clostridia_unclassified|g__Clostridia_unclassified|s__Clostridia_bacterium	200	394	4	0.113579						1	5
SGB2301	k__Bacteria|p__Bacteroidetes|c__Bacteroidia|o__Bacteroidales|f__Rikenellaceae|g__Alistipes|s__Alistipes_finegoldii	135	3876	156	0.258013	0.00706164	Youden	0.686711	0.290909	0.0223797	55	11573
SGB3959	k__Bacteria|p__Firmicutes|c__Clostridia|o__Clostridia_unclassified|f__Clostridia_unclassified|g__GGB2977|s__GGB2977_SGB3959	64	2111	36	0.462103	0.0396554	3p	0.6112	0.2	0.1888	5	625
SGB16971	k__Bacteria|p__Actinobacteria|c__Actinobacteria|o__Micrococcales|f__Micrococcaceae|g__Rothia|s__Rothia_mucilaginosa	92	2215	5	0.370745						0	10
SGB5082_group	k__Bacteria|p__Firmicutes|c__Clostridia|o__Clostridiales|f__Lachnospiraceae|g__Lachnospira|s__Lachnospira_eligens	136	6258	236	0.232138	0.00266769	Youden	0.390097	0.607143	0.00276042	252	26083
SGB6571	k__Bacteria|p__Firmicutes|c__Bacilli|o__Bacilli_unclassified|f__Bacilli_unclassified|g__Bacilli_unclassified|s__Bacilli_unclassified_SGB6571	92	383	10	0.253264						0	45
SGB14965	k__Bacteria|p__Firmicutes|c__Clostridia|o__Clostridiales|f__Ruminococcaceae|g__Anaerotruncus|s__Anaerotruncus_massiliensis	191	4428	9	0.299709						0	36
SGB4572	k__Bacteria|p__Firmicutes|c__Clostridia|o__Clostridiales|f__Lachnospiraceae|g__Dorea|s__Dorea_phocaeensis	198	7380	14	0.200097	0.0157061	3p	1	0	0	1	90
SGB15409	k__Bacteria|p__Firmicutes|c__Clostridia|o__Clostridia_unclassified|f__Clostridia_unclassified|g__Clostridia_unclassified|s__Clostridia_bacterium	130	1687	6	0.379075						1	14
SGB14005	k__Bacteria|p__Firmicutes|c__Clostridia|o__Clostridia_unclassified|f__Clostridia_unclassified|g__Clostridia_unclassified|s__Clostridia_bacterium	187	4376	9	0.348923						13	23
SGB4368	k__Bacteria|p__Firmicutes|c__Clostridia|o__Clostridia_unclassified|f__Clostridia_unclassified|g__Clostridia_unclassified|s__Clostridia_bacterium	199	3087	6	0.0734262						1	14
SGB15332_group	k__Bacteria|p__Firmicutes|c__Clostridia|o__Clostridiales|f__Ruminococcaceae|g__Faecalibacterium|s__Faecalibacterium_prausnitzii	148	14378	387	0.267099	0.00598571	Youden	0.304007	0.686813	0.00917965	546	72225
SGB14863	k__Bacteria|p__Firmicutes|c__Clostridia|o__Clostridia_unclassified|f__Clostridia_unclassified|g__Clostridia_unclassified|s__Clostridia_bacterium	112	1001	4	0.324925						0	6
SGB17244	k__Bacteria|p__Actinobacteria|c__Actinobacteria|o__Bifidobacteriales|f__Bifidobacteriaceae|g__Bifidobacterium|s__Bifidobacterium_adolescentis	194	1811	348	0.102075	0.00514821	Youden	0.304344	0.660417	0.0352397	480	58173
SGB1965	k__Bacteria|p__Bacteroidetes|c__Bacteroidia|o__Bacteroidales|f__Barnesiellaceae|g__Barnesiella|s__Barnesiella_intestinihominis	197	15254	255	0.221744	0.0129807	Youden	0.464422	0.493392	0.0421857	227	31148
SGB2312	k__Bacteria|p__Bacteroidetes|c__Bacteroidia|o__Bacteroidales|f__Rikenellaceae|g__GGB1680|s__GGB1680_SGB2312	192	4205	6	0.237733						1	14
SGB4537	k__Bacteria|p__Firmicutes|c__Clostridia|o__Clostridiales|f__Lachnospiraceae|g__Anaerobutyricum|s__Anaerobutyricum_hallii	199	6341	155	0.227709	0.00434927	3p	0.480687	0.477273	0.0420407	44	11584
SGB15368	k__Bacteria|p__Firmicutes|c__Clostridia|o__Clostridia_unclassified|f__Clostridia_unclassified|g__GGB9758|s__GGB9758_SGB15368	199	22351	177	0.143199	0.00242082	Youden	0.578947	0.421053	0	190	14516
SGB1588	k__Bacteria|p__Bacteroidetes|c__Bacteroidia|o__Bacteroidales|f__Prevotellaceae|g__Prevotella|s__Prevotella_marseillensis	199	9795	21	0.0573908	0.102743	3p	1	0	0	3	207
SGB16986	k__Bacteria|p__Actinobacteria|c__Actinobacteria|o__Micrococcales|f__Micrococcaceae|g__Rothia|s__Rothia_mucilaginosa	22	511	7	0.458205						1	20
SGB15318_group	k__Bacteria|p__Firmicutes|c__Clostridia|o__Clostridiales|f__Ruminococcaceae|g__Faecalibacterium|s__Faecalibacterium_prausnitzii	197	15605	434	0.0969127	0.00440981	Youden	0.309972	0.684292	0.00573593	643	90308
SGB9228	k__Bacteria|p__Verrucomicrobia|c__Verrucomicrobiae|o__Verrucomicrobiales|f__Akkermansiaceae|g__Akkermansia|s__Akkermansia_muciniphila	200	2597	26	0.123636	0.000514855	3p	0.741346	0.0625	0.196154	16	260
SGB6790	k__Bacteria|p__Firmicutes|c__Erysipelotrichia|o__Erysipelotrichales|f__Erysipelotrichaceae|g__Faecalitalea|s__Faecalitalea_cylindroides	199	10578	38	0.137575						0	703
SGB4782	k__Bacteria|p__Firmicutes|c__Clostridia|o__Clostridiales|f__Lachnospiraceae|g__Lachnospiraceae_unclassified|s__Lachnospiraceae_bacterium	160	7935	85	0.370119	0.0230358	3p	0.922747	0.0384615	0.0387918	26	3377
SGB4052	k__Bacteria|p__Firmicutes|c__Clostridia|o__Clostridiales|f__Peptococcaceae|g__Peptococcaceae_unclassified|s__Peptococcaceae_bacterium	195	2042	9	0.243715						1	35
SGB15022	k__Bacteria|p__Firmicutes|c__Clostridia|o__Clostridiales|f__Ruminococcaceae|g__GGB9597|s__GGB9597_SGB15022	160	3079	4	0.314794						0	6
SGB4703	k__Bacteria|p__Firmicutes|c__Clostridia|o__Clostridiales|f__Lachnospiraceae|g__GGB3523|s__GGB3523_SGB4703	181	5727	18	0.24121						0	136
SGB15249	k__Bacteria|p__Firmicutes|c__Clostridia|o__Clostridiales|f__Ruminococcaceae|g__Ruminococcaceae_unclassified|s__Ruminococcaceae_bacterium	191	7199	211	0.276224	0.0137351	5p	0.260272	0.683206	0.0565221	262	21266
SGB4582_group	k__Bacteria|p__Firmicutes|c__Clostridia|o__Clostridiales|f__Lachnospiraceae|g__Dorea|s__Dorea_longicatena	189	6813	243	0.19207	0.0152882	5p	0.514071	0.422018	0.063911	109	28571
SGB15011	k__Bacteria|p__Firmicutes|c__Clostridia|o__Clostridiales|f__Ruminococcaceae|g__GGB9589|s__GGB9589_SGB15011	160	10	4	0.225						6	0
SGB14924	k__Bacteria|p__Firmicutes|c__CFGB3035|o__OFGB3035|f__FGB3035|g__GGB9524|s__GGB9524_SGB14924	195	3433	72	0.292957	0.00337319	3p	0.909771	0.0555556	0.034673	18	2538
SGB4705	k__Bacteria|p__Firmicutes|c__Clostridia|o__Clostridiales|f__Clostridiaceae|g__Clostridium|s__Clostridium_fessum	156	5720	327	0.26159	0.0096052	Youden	0.370614	0.582609	0.0467774	460	50580
SGB5104	k__Bacteria|p__Firmicutes|c__Clostridia|o__Clostridiales|f__Lachnospiraceae|g__Lachnospiraceae_unclassified|s__Lachnospiraceae_unclassified_SGB5104	197	1597	8	0.167502						11	17
SGB17231	k__Bacteria|p__Actinobacteria|c__Actinobacteria|o__Bifidobacteriales|f__Bifidobacteriaceae|g__Bifidobacterium|s__Bifidobacterium_angulatum	158	3510	13	0.137957	0.140221	3p	1	0	0	2	76
SGB4664	k__Bacteria|p__Firmicutes|c__CFGB1424|o__OFGB1424|f__FGB1424|g__GGB3490|s__GGB3490_SGB4664	197	3408	8	0.16193						0	21
SGB15095_group	k__Bacteria|p__Firmicutes|c__Clostridia|o__Clostridiales|f__Ruminococcaceae|g__GGB9634|s__GGB9634_SGB15095	79	3917	25	0.245688	0.00119798	3p	0.963768	0	0.0362319	24	276
SGB6035_group	k__Bacteria|p__Fusobacteria|c__Fusobacteriia|o__Fusobacteriales|f__Fusobacteriaceae|g__Fusobacteriaceae_unclassified|s__Fusobacteriaceae_unclassified_SGB6035	182	3471	8	0.174672						6	15
SGB2305	k__Bacteria|p__Bacteroidetes|c__Bacteroidia|o__Bacteroidales|f__Rikenellaceae|g__Alistipes|s__Alistipes_SGB2305	151	1380	9	0.160789						13	23
SGB14792	k__Bacteria|p__Actinobacteria|c__Coriobacteriia|o__Eggerthellales|f__Eggerthellaceae|g__GGB9423|s__GGB9423_SGB14792	192	2767	7	0.351851						1	20
SGB5746	k__Bacteria|p__Firmicutes|c__Negativicutes|o__Acidaminococcales|f__Acidaminococcaceae|g__GGB4248|s__GGB4248_SGB5746	191	7	4	0						6	0
SGB1857	k__Bacteria|p__Bacteroidetes|c__Bacteroidia|o__Bacteroidales|f__Bacteroidaceae|g__Bacteroides|s__Bacteroides_salyersiae	188	7614	57	0.379095	0.000941925	3p	0.742594	0.142857	0.114549	21	1519
SGB15149	k__Bacteria|p__Firmicutes|c__Clostridia|o__Clostridiales|f__Clostridiales_unclassified|g__Clostridiales_unclassified|s__Clostridiales_bacterium_Choco116	75	2432	13	0.225202	0.0222449	3p	1	0	0	1	77
SGB4422	k__Bacteria|p__Firmicutes|c__Clostridia|o__Clostridiales|f__Ruminococcaceae|g__Ruminococcus|s__Ruminococcus_callidus	200	10166	106	0.14109	0.000881786	Youden	0.664156	0.333333	0.00251062	75	5178
SGB6178	k__Bacteria|p__Firmicutes|c__Clostridia|o__Clostridiales|f__Clostridiaceae|g__Clostridium|s__Clostridium_disporicum	125	370	29	0.384529						0	406
SGB1424	k__Bacteria|p__Bacteroidetes|c__CFGB540|o__OFGB540|f__FGB540|g__GGB1110|s__GGB1110_SGB1424	198	1742	4	0.11969						2	4
SGB7962	k__Bacteria|p__Firmicutes|c__Bacilli|o__Lactobacillales|f__Enterococcaceae|g__Enterococcus|s__Enterococcus_faecalis	199	2306	6	0.130457						0	15
SGB4750	k__Bacteria|p__Firmicutes|c__Clostridia|o__Clostridiales|f__Lachnospiraceae|g__Lachnospiraceae_unclassified|s__Lachnospiraceae_bacterium	84	2060	62	0.403022	0.0253354	3p	0.691706	0.25	0.0582936	4	1887
SGB6139	k__Bacteria|p__Firmicutes|c__Clostridia|o__Clostridiales|f__Peptostreptococcaceae|g__Intestinibacter|s__Intestinibacter_SGB6139	166	1531	29	0.399176						0	406
SGB15103	k__Bacteria|p__Firmicutes|c__Clostridia|o__Clostridiales|f__Ruminococcaceae|g__GGB9635|s__GGB9635_SGB15103	175	6934	22	0.293888	0.00212475	3p	0.57619	0.380952	0.0428571	21	210
SGB8640	k__Bacteria|p__Candidatus_Melainabacteria|c__Candidatus_Melainabacteria_unclassified|o__Candidatus_Gastranaerophilales|f__Candidatus_Gastranaerophilales_unclassified|g__GGB6012|s__GGB6012_SGB8640	196	2246	5	0.284684						0	10
SGB1878	k__Bacteria|p__Bacteroidetes|c__Bacteroidia|o__Bacteroidales|f__Bacteroidaceae|g__Bacteroides|s__Bacteroides_congonensis	55	818	6	0.15872						0	15
SGB72480	k__Bacteria|p__Actinobacteria|c__CFGB25442|o__OFGB25442|f__FGB25442|g__GGB51960|s__GGB51960_SGB72480	78	1446	10	0.433748						0	45
SGB4030	k__Bacteria|p__Firmicutes|c__Erysipelotrichia|o__Erysipelotrichales|f__Erysipelotrichaceae|g__GGB3034|s__GGB3034_SGB4030	168	1401	6	0.352367						0	15
SGB2025	k__Bacteria|p__Bacteroidetes|c__Bacteroidia|o__Bacteroidales|f__Bacteroidales_unclassified|g__Bacteroidales_unclassified|s__Bacteroidales_bacterium_Oil_RF_744_WCA_WT_10	102	1032	9	0.0368217						13	23
SGB4817	k__Bacteria|p__Firmicutes|c__Clostridia|o__Clostridiales|f__Lachnospiraceae|g__Lachnospiraceae_unclassified|s__Lachnospiraceae_bacterium	151	3183	9	0.395399						2	34
SGB15164	k__Bacteria|p__Firmicutes|c__Clostridia|o__Clostridiales|f__Ruminococcaceae|g__GGB9667|s__GGB9667_SGB15164	134	280	5	0.405714						3	7
SGB17169	k__Bacteria|p__Actinobacteria|c__Actinobacteria|o__Actinomycetales|f__Actinomycetaceae|g__Actinomyces|s__Actinomyces_sp_ICM58	113	3631	10	0.307188						0	45
SGB15121	k__Bacteria|p__Firmicutes|c__Clostridia|o__Clostridiales|f__Ruminococcaceae|g__GGB9644|s__GGB9644_SGB15121	195	8872	104	0.181722	0.0132328	3p	0.462616	0.536585	0.000798563	41	5009
SGB25493	k__Bacteria|p__Firmicutes|c__Clostridia|o__Clostridiales|f__Lachnospiraceae|g__Mediterraneibacter|s__Mediterraneibacter_butyricigenes	97	1191	11	0.486986						0	55
SGB3969	k__Bacteria|p__Firmicutes|c__Clostridia|o__Clostridia_unclassified|f__Clostridia_unclassified|g__Clostridia_unclassified|s__Clostridia_bacterium	145	392	4	0.348214						0	6
SGB4563_group	k__Bacteria|p__Firmicutes|c__Clostridia|o__Clostridiales|f__Lachnospiraceae|g__Mediterraneibacter|s__Ruminococcus_torques	63	2612	426	0.154238	0.00684	5p	0.308788	0.621154	0.0700583	520	87470
SGB4894	k__Bacteria|p__Firmicutes|c__Clostridia|o__Clostridiales|f__Lachnospiraceae|g__Lachnospiraceae_unclassified|s__Lachnospiraceae_unclassified_SGB4894	191	6234	42	0.27778	0.0583398	3p	0.8	0.2	0	25	795
SGB4260	k__Bacteria|p__Firmicutes|c__Clostridia|o__Clostridiales|f__Ruminococcaceae|g__GGB3226|s__GGB3226_SGB4260	199	2045	5	0.193154						6	4
SGB15218	k__Bacteria|p__Firmicutes|c__Clostridia|o__Clostridiales|f__Ruminococcaceae|g__GGB9701|s__GGB9701_SGB15218	186	4343	8	0.317897						1	27
SGB1844	k__Bacteria|p__Bacteroidetes|c__Bacteroidia|o__Bacteroidales|f__Bacteroidaceae|g__Bacteroides|s__Bacteroides_cellulosilyticus	119	6178	99	0.241151	0.00342448	3p	0.753013	0.205882	0.0411044	34	4817
SGB15134	k__Bacteria|p__Firmicutes|c__Clostridia|o__Clostridiales|f__Ruminococcaceae|g__Flavonifractor|s__Flavonifractor_sp_An10	175	2258	8	0.305691						1	27
SGB4638	k__Bacteria|p__Firmicutes|c__Clostridia|o__Clostridiales|f__Lachnospiraceae|g__Lachnospiraceae_unclassified|s__Lachnospiraceae_bacterium	162	5035	8	0.333863						0	28
SGB6317	k__Bacteria|p__Firmicutes|c__Clostridia|o__Clostridia_unclassified|f__Clostridia_unclassified|g__Clostridia_unclassified|s__Clostridia_unclassified_SGB6317	139	5980	38	0.216483	0.00394219	3p	0.91542	0.0769231	0.00765697	13	653
SGB15085	k__Bacteria|p__Firmicutes|c__Clostridia|o__Clostridiales|f__Ruminococcaceae|g__GGB9631|s__GGB9631_SGB15085	150	6533	17	0.37818	0.116239	3p	1	0	0	1	135
SGB4786	k__Bacteria|p__Firmicutes|c__Clostridia|o__Clostridiales|f__Lachnospiraceae|g__Blautia|s__Blautia_producta	157	1101	7	0.4191						0	21
SGB4630_group	k__Bacteria|p__Firmicutes|c__Clostridia|o__Clostridiales|f__Lachnospiraceae|g__Lachnoclostridium|s__Clostridium_scindens	174	6105	22	0.369749						0	231
SGB1846	k__Bacteria|p__Bacteroidetes|c__Bacteroidia|o__Bacteroidales|f__Bacteroidaceae|g__Bacteroides|s__Bacteroides_intestinalis	160	6677	34	0.231287	0.000587321	3p	0.601156	0	0.398844	9	519
SGB4921	k__Bacteria|p__Firmicutes|c__Clostridia|o__Clostridiales|f__Lachnospiraceae|g__GGB3632|s__GGB3632_SGB4921	192	2018	4	0.330154						1	5
SGB17237	k__Bacteria|p__Actinobacteria|c__Actinobacteria|o__Bifidobacteriales|f__Bifidobacteriaceae|g__Bifidobacterium|s__Bifidobacterium_pseudocatenulatum	117	2987	52	0.238051	0.0224974	3p	0.714286	0.285714	0	14	1312
SGB14993_group	k__Bacteria|p__Firmicutes|c__Clostridia|o__Clostridiales|f__Ruminococcaceae|g__Agathobaculum|s__Agathobaculum_butyriciproducens	178	12676	366	0.292857	0.00696401	5p	0.406447	0.458716	0.134837	436	63825
SGB4529	k__Bacteria|p__Firmicutes|c__Clostridia|o__Clostridiales|f__Lachnospiraceae|g__Anaerostipes|s__Anaerostipes_caccae	191	1391	8	0.29574						0	28
SGB1822	k__Bacteria|p__Bacteroidetes|c__Bacteroidia|o__Bacteroidales|f__Bacteroidaceae|g__Bacteroides|s__Bacteroides_togonis	194	6652	10	0.270926						1	44
SGB14372	k__Bacteria|p__Actinobacteria|c__Coriobacteriia|o__Coriobacteriales|f__Coriobacteriaceae|g__GGB9379|s__GGB9379_SGB14372	200	2682	12	0.0616455	0.127136	3p	1	0	0	1	65
SGB14890	k__Bacteria|p__Firmicutes|c__Clostridia|o__Clostridiales|f__Ruminococcaceae|g__Hydrogeniiclostidium|s__Hydrogeniiclostidium_mannosilyticum	115	1004	8	0.415214						0	28
SGB14980_group	k__Bacteria|p__Firmicutes|c__Clostridia|o__Clostridiales|f__Clostridiaceae|g__GGB9568|s__GGB9568_SGB14980	192	8680	22	0.233105	0.11013	3p	1	0	0	9	181
SGB15355	k__Bacteria|p__Firmicutes|c__Clostridia|o__Clostridiales|f__Ruminococcaceae|g__Ruminococcaceae_unclassified|s__Ruminococcaceae_bacterium	120	1770	6	0.322505						3	12
SGB4425_group	k__Bacteria|p__Firmicutes|c__Clostridia|o__Clostridiales|f__Ruminococcaceae|g__Ruminococcaceae_unclassified|s__Ruminococcaceae_unclassified_SGB4425	189	17166	93	0.205285	0.00394776	Youden	0.883493	0.106061	0.0104463	66	4212
SGB14824_group	k__Bacteria|p__Actinobacteria|c__Coriobacteriia|o__Coriobacteriales|f__Coriobacteriaceae|g__Senegalimassilia|s__Senegalimassilia_anaerobia	62	4234	66	0.257082	0.0142096	3p	0.784543	0.2	0.0154567	10	2135
SGB1474	k__Bacteria|p__Bacteroidetes|c__Bacteroidia|o__Bacteroidales|f__Bacteroidaceae|g__Bacteroidaceae_unclassified|s__Bacteroidaceae_bacterium	200	2	5	0.2						10	0
SGB71368	k__Bacteria|p__Firmicutes|c__Clostridia|o__Clostridia_unclassified|f__Clostridia_unclassified|g__Clostridia_unclassified|s__Clostridia_unclassified_SGB71368	157	1412	11	0.364023						0	55
SGB14123	k__Bacteria|p__Firmicutes|c__Clostridia|o__Clostridiales|f__Christensenellaceae|g__Christensenellaceae_unclassified|s__Christensenellaceae_bacterium	200	3521	17	0.123243						0	120
SGB6329	k__Bacteria|p__Firmicutes|c__Clostridia|o__Clostridia_unclassified|f__Clostridia_unclassified|g__GGB4579|s__GGB4579_SGB6329	177	847	6	0.22928						1	9
SGB14874	k__Bacteria|p__Firmicutes|c__Clostridia|o__Clostridia_unclassified|f__Clostridia_unclassified|g__Clostridia_unclassified|s__Clostridia_bacterium	129	775	21	0.0396313						0	210
SGB2328	k__Bacteria|p__Bacteroidetes|c__Bacteroidia|o__Bacteroidales|f__Rikenellaceae|g__Alistipes|s__Alistipes_ihumii	166	10439	72	0.369522	0.00287635	3p	0.620862	0.333333	0.0458046	18	2467
SGB15382	k__Bacteria|p__Firmicutes|c__Clostridia|o__Clostridia_unclassified|f__Clostridia_unclassified|g__Clostridia_unclassified|s__Clostridia_bacterium	168	4840	30	0.42	0.0188054	3p	0.990783	0	0.00921659	1	434
SGB1472	k__Bacteria|p__Bacteroidetes|c__Bacteroidia|o__Bacteroidales|f__Bacteroidaceae|g__Bacteroidaceae_unclassified|s__Bacteroidaceae_bacterium	196	14889	64	0.0806806	0.00325287	Youden	0.852114	0.117647	0.0302387	68	1885
SGB4706	k__Bacteria|p__Firmicutes|c__Clostridia|o__Clostridiales|f__Lachnospiraceae|g__Lachnospiraceae_unclassified|s__Lachnospiraceae_bacterium	126	3305	16	0.449565	0.0756419	3p	0.423729	0	0.576271	2	118
SGB2238	k__Bacteria|p__Bacteroidetes|c__Bacteroidia|o__Bacteroidales|f__Rikenellaceae|g__GGB1630|s__GGB1630_SGB2238	178	7545	7	0.202329						0	21
SGB14209	k__Bacteria|p__Firmicutes|c__Clostridia|o__Clostridia_unclassified|f__Clostridia_unclassified|g__Clostridia_unclassified|s__Clostridia_bacterium	175	7114	24	0.405931	0.0770872	3p	0.837037	0	0.162963	6	270
SGB6847	k__Bacteria|p__Firmicutes|c__Erysipelotrichia|o__Erysipelotrichales|f__Erysipelotrichaceae|g__Turicibacter|s__Turicibacter_sanguinis	127	547	13	0.45957						0	78
SGB1941	k__Bacteria|p__Bacteroidetes|c__Bacteroidia|o__Bacteroidales|f__Tannerellaceae|g__Parabacteroides|s__Parabacteroides_goldsteinii	159	3110	10	0.327939						1	35
SGB14985_group	k__Bacteria|p__Firmicutes|c__Clostridia|o__Clostridiales|f__Clostridiaceae|g__Butyricicoccus|s__Butyricicoccus_SGB14985	181	4709	4	0.164207						0	6
SGB7967	k__Bacteria|p__Firmicutes|c__Bacilli|o__Lactobacillales|f__Enterococcaceae|g__Enterococcus|s__Enterococcus_faecium	194	2183	6	0.210337						0	15
SGB3962	k__Bacteria|p__Firmicutes|c__Clostridia|o__Clostridia_unclassified|f__Clostridia_unclassified|g__GGB2980|s__GGB2980_SGB3962	151	2393	43	0.466146						0	903
SGB72479	k__Bacteria|p__Actinobacteria|c__CFGB9370|o__OFGB9370|f__FGB9370|g__GGB51959|s__GGB51959_SGB72479	141	1490	7	0.375168						0	21
SGB4643	k__Bacteria|p__Firmicutes|c__Clostridia|o__Clostridiales|f__Clostridiaceae|g__GGB3478|s__GGB3478_SGB4643	193	6364	71	0.302858	0.0153721	3p	0.760696	0.232558	0.00674536	43	2372
SGB2173	k__Bacteria|p__Bacteroidetes|c__Bacteroidia|o__Bacteroidales|f__Bacteroidales_unclassified|g__GGB1582|s__GGB1582_SGB2173	189	801	6	0.27216						6	9
SGB14778	k__Bacteria|p__Actinobacteria|c__Coriobacteriia|o__Eggerthellales|f__Eggerthellaceae|g__Slackia|s__Slackia_SGB14778	61	555	15	0.272587	0.114758	3p	1	0	0	4	87
SGB2135	k__Bacteria|p__Bacteroidetes|c__Bacteroidia|o__Bacteroidales|f__Bacteroidales_unclassified|g__Bacteroidales_unclassified|s__Bacteroidales_unclassified_SGB2135	153	1166	17	0.205277	0.0249162	3p	0.75	0.25	0	24	112
SGB47610	k__Bacteria|p__Firmicutes|c__Clostridia|o__Clostridiales|f__Lachnospiraceae|g__Lachnospiraceae_unclassified|s__Lachnospiraceae_bacterium	174	2982	6	0.246702						0	15
SGB4963	k__Bacteria|p__Firmicutes|c__Clostridia|o__Clostridiales|f__Lachnospiraceae|g__Lachnospiraceae_unclassified|s__Lachnospiraceae_bacterium	135	3964	15	0.440834						0	105
SGB4655	k__Bacteria|p__Firmicutes|c__Clostridia|o__Clostridiales|f__Clostridiaceae|g__Clostridium|s__Clostridium_sp_OM07_10AC	184	4145	41	0.242672	0.0529691	3p	0.994695	0	0.00530504	26	754
SGB2318	k__Bacteria|p__Bacteroidetes|c__Bacteroidia|o__Bacteroidales|f__Rikenellaceae|g__Alistipes|s__Alistipes_putredinis	192	4618	354	0.119663	0.00979219	5p	0.385959	0.4375	0.176541	464	59567
SGB4597	k__Bacteria|p__Firmicutes|c__Clostridia|o__Clostridiales|f__Lachnospiraceae|g__Lachnospiraceae_unclassified|s__Lachnospiraceae_bacterium	169	2008	17	0.313247						0	136
SGB6307	k__Bacteria|p__Firmicutes|c__Clostridia|o__Clostridia_unclassified|f__Clostridia_unclassified|g__Clostridia_unclassified|s__Clostridia_unclassified_SGB6307	200	1210	15	0.111791						0	105
SGB4768	k__Bacteria|p__Firmicutes|c__Clostridia|o__Clostridiales|f__Clostridiaceae|g__Clostridiaceae_unclassified|s__Clostridiaceae_bacterium_OM08_6BH	30	915	13	0.259353	0.112284	3p	1	0	0	1	77
SGB4797	k__Bacteria|p__Firmicutes|c__Clostridia|o__Clostridiales|f__Lachnospiraceae|g__Blautia|s__Blautia_argi	198	1437	14	0.212695	0.0121639	3p	1	0	0	1	90
SGB9243	k__Bacteria|p__Proteobacteria|c__CFGB2394|o__OFGB2394|f__FGB2394|g__GGB6544|s__GGB6544_SGB9243	45	323	7	0.287926						3	18
SGB14834	k__Bacteria|p__Firmicutes|c__Clostridia|o__Clostridiales|f__Ruminococcaceae|g__Ruminococcaceae_unclassified|s__Ruminococcaceae_bacterium	189	1502	4	0.226365						0	6
SGB4181	k__Bacteria|p__Firmicutes|c__Clostridia|o__Clostridiales|f__Ruminococcaceae|g__Ruminococcaceae_unclassified|s__Ruminococcaceae_bacterium	200	1357	25	0.083213	0.000781635	3p	0.976589	0	0.0234114	1	299
SGB2239	k__Bacteria|p__Bacteroidetes|c__Bacteroidia|o__Bacteroidales|f__Rikenellaceae|g__GGB1631|s__GGB1631_SGB2239	194	8378	22	0.178444	6.12591e-05	3p	0.839709	0.111111	0.0491803	27	183
SGB14898	k__Bacteria|p__Firmicutes|c__Clostridia|o__Clostridiales|f__Ruminococcaceae|g__GGB9501|s__GGB9501_SGB14898	72	598	14	0.425135	0.0529482	3p	0.28	0.386667	0.333333	3	75
SGB4651	k__Bacteria|p__Firmicutes|c__Clostridia|o__Clostridiales|f__Lachnospiraceae|g__Lachnospiraceae_unclassified|s__Lachnospiraceae_bacterium_BX3	185	5199	36	0.30644	0.00546483	3p	0.98646	0	0.0135397	11	517
SGB1842	k__Bacteria|p__Bacteroidetes|c__Bacteroidia|o__Bacteroidales|f__Bacteroidaceae|g__Bacteroides|s__Bacteroides_timonensis	41	322	4	0.247671						0	6
SGB3965	k__Bacteria|p__Firmicutes|c__CFGB1218|o__OFGB1218|f__FGB1218|g__GGB2983|s__GGB2983_SGB3965	54	1245	14	0.435284	0.13428	3p	0.573034	0	0.426966	2	89
SGB15198	k__Bacteria|p__Firmicutes|c__Clostridia|o__Clostridiales|f__Ruminococcaceae|g__GGB9691|s__GGB9691_SGB15198	186	7139	56	0.278931	0.0186249	5p	0.600606	0.342857	0.0565371	70	1415
SGB5849	k__Bacteria|p__Firmicutes|c__Negativicutes|o__Veillonellales|f__Veillonellaceae|g__GGB4285|s__GGB4285_SGB5849	200	412	15	0.0345007	9.82644e-07	3p	0.628205	0.230769	0.141026	13	78
SGB6486	k__Bacteria|p__Firmicutes|c__Bacilli|o__Bacilli_unclassified|f__Bacilli_unclassified|g__Bacilli_unclassified|s__Bacilli_bacterium	193	2739	5	0.252574						0	10
SGB4262	k__Bacteria|p__Firmicutes|c__Clostridia|o__Clostridiales|f__Ruminococcaceae|g__Ruminococcus|s__Ruminococcus_bicirculans	162	12325	240	0.103812	0.0129705	Youden	0.554181	0.415385	0.0304348	130	27600
SGB15478	k__Bacteria|p__Firmicutes|c__Tissierellia|o__Tissierellales|f__Tissierellaceae|g__Urmitella|s__Urmitella_timonensis	185	3843	7	0.330843						0	21
SGB4938	k__Bacteria|p__Firmicutes|c__Clostridia|o__Clostridiales|f__Lachnospiraceae|g__Roseburia|s__Roseburia_sp_AF02_12	22	791	145	0.224497	0.0202444	5p	0.41113	0.535135	0.053735	185	9826
SGB14861	k__Bacteria|p__Firmicutes|c__Clostridia|o__Clostridia_unclassified|f__Clostridia_unclassified|g__Clostridia_unclassified|s__Clostridia_bacterium	193	12846	368	0.156848	0.00775929	Youden	0.290974	0.666667	0.0423592	366	64614
SGB14177	k__Bacteria|p__Firmicutes|c__Clostridia|o__Clostridiales|f__Ruminococcaceae|g__Ruminococcaceae_unclassified|s__Ruminococcaceae_bacterium	49	82	4	0.429878						0	6
SGB2154	k__Archaea|p__Crenarchaeota|c__Thermoprotei|o__Thermoproteales|f__Thermofilaceae|g__GGB1567|s__GGB1567_SGB2154	200	983	8	0.00813835						10	18
SGB14844	k__Bacteria|p__Firmicutes|c__Clostridia|o__Clostridia_unclassified|f__Clostridia_unclassified|g__Clostridia_unclassified|s__Clostridia_unclassified_SGB14844	168	6466	42	0.360534	0.0468163	3p	0.6	0.4	0	5	856
SGB5068	k__Bacteria|p__Firmicutes|c__Clostridia|o__Clostridiales|f__Clostridiales_unclassified|g__Clostridiales_unclassified|s__Bacteroides_pectinophilus	199	2350	9	0.0348463						11	25
SGB1666	k__Bacteria|p__Bacteroidetes|c__Bacteroidia|o__Bacteroidales|f__Prevotellaceae|g__Prevotella|s__Prevotella_sp_P4_51	197	11619	23	0.250355	0.0820545	3p	1	0	0	7	246
SGB13982	k__Bacteria|p__Firmicutes|c__Clostridia|o__Clostridia_unclassified|f__Clostridia_unclassified|g__Clostridia_unclassified|s__Clostridia_bacterium	168	1165	4	0.32103						0	6
SGB14846	k__Bacteria|p__Firmicutes|c__Clostridia|o__Clostridiales|f__Ruminococcaceae|g__GGB9454|s__GGB9454_SGB14846	146	3289	4	0.321754						0	6
SGB6293	k__Bacteria|p__Firmicutes|c__Clostridia|o__Clostridia_unclassified|f__Clostridia_unclassified|g__Clostridia_unclassified|s__Clostridia_unclassified_SGB6293	200	3798	15	0.0691241						0	105
SGB15370	k__Bacteria|p__Firmicutes|c__Clostridia|o__Clostridia_unclassified|f__Clostridia_unclassified|g__Clostridia_unclassified|s__Clostridia_bacterium	126	9972	48	0.41722	0.0442842	3p	0.936462	0.05	0.0135379	20	1108
SGB15015	k__Bacteria|p__Firmicutes|c__Clostridia|o__Clostridiales|f__Ruminococcaceae|g__GGB9593|s__GGB9593_SGB15015	166	2547	8	0.248528						10	18
SGB2241	k__Bacteria|p__Bacteroidetes|c__Bacteroidia|o__Bacteroidales|f__Rikenellaceae|g__Rikenellaceae_unclassified|s__Rikenellaceae_bacterium	189	6	4	0.208333						6	0
SGB15373	k__Bacteria|p__Firmicutes|c__Clostridia|o__Clostridia_unclassified|f__Clostridia_unclassified|g__Clostridia_unclassified|s__Clostridia_bacterium	157	9159	161	0.364621	0.00896225	Youden	0.45683	0.54	0.00316996	100	12303
SGB14215	k__Bacteria|p__Firmicutes|c__Clostridia|o__Clostridia_unclassified|f__Clostridia_unclassified|g__Clostridia_unclassified|s__Clostridia_bacterium	87	873	6	0.373234						3	12
SGB14789	k__Bacteria|p__Actinobacteria|c__Coriobacteriia|o__Eggerthellales|f__Eggerthellaceae|g__Eggerthellaceae_unclassified|s__Eggerthellaceae_bacterium	198	2793	5	0.0865736						4	6
SGB6836_group	k__Bacteria|p__Firmicutes|c__Erysipelotrichia|o__Erysipelotrichales|f__Erysipelotrichaceae|g__Erysipelotrichaceae_unclassified|s__Erysipelotrichaceae_bacterium	195	10839	50	0.216546	0.042916	3p	0.999171	0	0.000829187	19	1206
SGB5121	k__Bacteria|p__Firmicutes|c__Clostridia|o__Clostridiales|f__Lachnospiraceae|g__Coprococcus|s__Coprococcus_eutactus	184	12917	112	0.125069	0.00266947	Youden	0.431486	0.566502	0.0020117	203	5468
SGB17247	k__Bacteria|p__Actinobacteria|c__Actinobacteria|o__Bifidobacteriales|f__Bifidobacteriaceae|g__Bifidobacterium|s__Bifidobacterium_breve	193	1560	6	0.287073						1	14
SGB4966	k__Bacteria|p__Firmicutes|c__Clostridia|o__Clostridiales|f__Lachnospiraceae|g__Lachnospiraceae_unclassified|s__Lachnospiraceae_bacterium_OF09_6	54	569	10	0.449209						2	43
SGB1477_group	k__Bacteria|p__Bacteroidetes|c__Bacteroidia|o__Bacteroidales|f__Prevotellaceae|g__Prevotellamassilia|s__Prevotellamassilia_timonensis	200	14904	15	0.0282609	0.110251	3p	1	0	0	2	103
SGB4670	k__Bacteria|p__Firmicutes|c__Clostridia|o__Clostridiales|f__Lachnospiraceae|g__Coprococcus|s__Coprococcus_catus	145	5066	359	0.243146	0.00861856	5p	0.214578	0.176267	0.609155	284	61492
SGB10068	k__Bacteria|p__Proteobacteria|c__Gammaproteobacteria|o__Enterobacterales|f__Enterobacteriaceae|g__Escherichia|s__Escherichia_coli	61	2366	116	0.260916	0.0104445	3p	0.597402	0.166667	0.235931	24	6646
SGB5075_group	k__Bacteria|p__Firmicutes|c__Clostridia|o__Clostridiales|f__Lachnospiraceae|g__Lachnospira|s__Lachnospira_pectinoschiza	193	4045	182	0.239201	0.00140121	Youden	0.488946	0.508929	0.00212527	112	15998
SGB4828_group	k__Bacteria|p__Firmicutes|c__Clostridia|o__Clostridiales|f__Lachnospiraceae|g__Blautia|s__Blautia_sp_MSK_20_85	110	1503	244	0.171912	0.00363279	Youden	0.476064	0.52093	0.0030056	215	28946
SGB4991	k__Bacteria|p__Firmicutes|c__Clostridia|o__Clostridiales|f__Lachnospiraceae|g__GGB3678|s__GGB3678_SGB4991	188	1438	5	0.325869						0	10
SGB1832	k__Bacteria|p__Bacteroidetes|c__Bacteroidia|o__Bacteroidales|f__Bacteroidaceae|g__Bacteroides|s__Bacteroides_clarus	144	5211	51	0.315733	0.0421062	3p	0.982847	0	0.0171527	10	1166
SGB4798	k__Bacteria|p__Firmicutes|c__Clostridia|o__Clostridiales|f__Lachnospiraceae|g__Blautia|s__Blautia_hansenii	199	1077	8	0.0699032						1	20
SGB5077	k__Bacteria|p__Firmicutes|c__Clostridia|o__Clostridiales|f__Lachnospiraceae|g__Lachnospira|s__Lachnospira_SGB5077	193	6415	47	0.233671	0.0699447	3p	0.875	0.125	0	32	914
SGB4198_group	k__Bacteria|p__Firmicutes|c__Clostridia|o__Clostridiales|f__Ruminococcaceae|g__Ruminococcaceae_unclassified|s__Eubacterium_siraeum	195	19884	144	0.180392	0.00124108	Youden	0.559886	0.438095	0.00201898	105	9906
SGB17154	k__Bacteria|p__Actinobacteria|c__Actinobacteria|o__Actinomycetales|f__Actinomycetaceae|g__Actinomyces|s__Actinomyces_SGB17154	10	99	5	0.375758						0	10
SGB15394	k__Bacteria|p__Firmicutes|c__Clostridia|o__Clostridia_unclassified|f__Clostridia_unclassified|g__GGB9774|s__GGB9774_SGB15394	136	8413	39	0.424703	0.0586624	3p	0.928571	0.0714286	0	14	727
SGB14764	k__Bacteria|p__Actinobacteria|c__Coriobacteriia|o__Coriobacteriia_unclassified|f__Coriobacteriia_unclassified|g__Coriobacteriia_unclassified|s__Coriobacteriia_unclassified_SGB14764	144	8554	32	0.293664	0.040717	3p	0.6	0.4	0	40	456
SGB14114	k__Bacteria|p__Firmicutes|c__Clostridia|o__Clostridia_unclassified|f__Clostridia_unclassified|g__GGB9176|s__GGB9176_SGB14114	200	4547	20	0.207411						0	190
SGB9247	k__Bacteria|p__Proteobacteria|c__CFGB2395|o__OFGB2395|f__FGB2395|g__GGB6547|s__GGB6547_SGB9247	166	4909	11	0.283459						6	39
SGB7984	k__Bacteria|p__Firmicutes|c__Bacilli|o__Lactobacillales|f__Streptococcaceae|g__Lactococcus|s__Lactococcus_lactis	140	1117	18	0.418134						0	153
SGB14786	k__Bacteria|p__Actinobacteria|c__Coriobacteriia|o__Eggerthellales|f__Eggerthellaceae|g__Eggerthellaceae_unclassified|s__Eggerthellaceae_bacterium	111	5803	8	0.245067						1	27
SGB4699	k__Bacteria|p__Firmicutes|c__Clostridia|o__Clostridiales|f__Lachnospiraceae|g__Lachnoclostridium|s__Clostridium_symbiosum	168	1238	12	0.320164						0	55
SGB15097	k__Bacteria|p__Firmicutes|c__Clostridia|o__Clostridiales|f__Ruminococcaceae|g__GGB9634|s__GGB9634_SGB15097	49	689	20	0.271335	0.0135784	3p	0.988701	0	0.0112994	13	177
SGB4747	k__Bacteria|p__Firmicutes|c__Clostridia|o__Clostridiales|f__Lachnospiraceae|g__Lachnospiraceae_unclassified|s__Lachnospiraceae_bacterium	106	300	6	0.315						0	15
SGB4035	k__Bacteria|p__Firmicutes|c__Erysipelotrichia|o__Erysipelotrichales|f__Erysipelotrichaceae|g__Amedibacillus|s__Amedibacillus_dolichus	192	3090	7	0.267453						0	21
SGB60876	k__Bacteria|p__Firmicutes|c__Clostridia|o__Clostridia_unclassified|f__Clostridia_unclassified|g__Candidatus_Alangreenwoodia|s__Candidatus_Alangreenwoodia_gallinarii	148	647	5	0.43524						1	9
SGB14770	k__Bacteria|p__Actinobacteria|c__Coriobacteriia|o__Coriobacteriia_unclassified|f__Coriobacteriia_unclassified|g__Coriobacteriia_unclassified|s__Coriobacteriia_bacterium	191	5588	28	0.257356	0.00667463	3p	0.997347	0	0.00265252	1	377
SGB15273	k__Bacteria|p__Firmicutes|c__Clostridia|o__Clostridiales|f__Ruminococcaceae|g__Ruminococcaceae_unclassified|s__Ruminococcaceae_bacterium	155	1500	6	0.286556						0	15
SGB14334	k__Bacteria|p__Actinobacteria|c__Coriobacteriia|o__Eggerthellales|f__Eggerthellaceae|g__Eggerthellaceae_unclassified|s__Eggerthellaceae_bacterium	193	9625	14	0.161002						0	91
SGB7041	k__Bacteria|p__Firmicutes|c__Bacilli|o__Lactobacillales|f__Lactobacillaceae|g__Lactobacillus|s__Lactobacillus_johnsonii	192	6880	4	0.0647529						0	6
SGB4671	k__Bacteria|p__Firmicutes|c__Clostridia|o__Clostridiales|f__Lachnospiraceae|g__Lachnospiraceae_unclassified|s__Lachnospiraceae_bacterium	190	851	8	0.237662						0	28
SGB6174_group	k__Bacteria|p__Firmicutes|c__Clostridia|o__Clostridiales|f__Clostridiaceae|g__Clostridium|s__Clostridium_sp_NSJ_42	109	1603	25	0.430573						0	276
SGB3574	k__Bacteria|p__Firmicutes|c__Clostridia|o__Clostridia_unclassified|f__Clostridia_unclassified|g__Clostridia_unclassified|s__Clostridia_bacterium	131	4056	24	0.413349	0.0122813	3p	1	0	0	4	272
SGB15119	k__Bacteria|p__Firmicutes|c__Clostridia|o__Clostridiales|f__Ruminococcaceae|g__GGB9642|s__GGB9642_SGB15119	195	15138	172	0.204557	0.000301695	Youden	0.615344	0.380645	0.00401126	155	14210
SGB1614	k__Bacteria|p__Bacteroidetes|c__Bacteroidia|o__Bacteroidales|f__Prevotellaceae|g__GGB1235|s__GGB1235_SGB1614	200	4180	9	0.0995215						2	34
SGB6754	k__Bacteria|p__Firmicutes|c__Erysipelotrichia|o__Erysipelotrichales|f__Erysipelotrichaceae|g__Faecalibacillus|s__Faecalibacillus_intestinalis	121	2466	208	0.183795	0.00614941	3p	0.627387	0.36	0.0126126	25	21090
SGB15089	k__Bacteria|p__Firmicutes|c__Clostridia|o__Clostridiales|f__Ruminococcaceae|g__GGB9632|s__GGB9632_SGB15089	106	5947	199	0.292797	0.00240366	Youden	0.624741	0.356522	0.0187368	115	18413
SGB5853	k__Bacteria|p__Firmicutes|c__Negativicutes|o__Veillonellales|f__Veillonellaceae|g__Megasphaera|s__Megasphaera_sp_AM44_1BH	67	314	4	0.378185						1	5
SGB9391	k__Bacteria|p__Proteobacteria|c__Betaproteobacteria|o__Burkholderiales|f__Oxalobacteraceae|g__GGB6649|s__GGB6649_SGB9391	112	893	5	0.427996						0	10
SGB15073	k__Bacteria|p__Firmicutes|c__Clostridia|o__Clostridiales|f__Ruminococcaceae|g__GGB9621|s__GGB9621_SGB15073	48	1251	17	0.459382	0.00925598	3p	0.701754	0	0.298246	6	114
SGB7088_group	k__Bacteria|p__Firmicutes|c__Bacilli|o__Lactobacillales|f__Lactobacillaceae|g__Limosilactobacillus|s__Lactobacillus_mucosae	190	2576	4	0.0862772						1	5
SGB6308	k__Bacteria|p__Firmicutes|c__Clostridia|o__Clostridia_unclassified|f__Clostridia_unclassified|g__Clostridia_unclassified|s__Clostridia_bacterium	169	1918	14	0.0511694	0.0658821	3p	1	0	0	3	88
SGB6473	k__Bacteria|p__Firmicutes|c__Bacilli|o__Bacilli_unclassified|f__Bacilli_unclassified|g__Bacilli_unclassified|s__Bacilli_unclassified_SGB6473	94	1700	16	0.358676						0	120
SGB4925	k__Bacteria|p__Firmicutes|c__Clostridia|o__Clostridiales|f__Lachnospiraceae|g__Roseburia|s__Roseburia_faecis	197	5971	357	0.104027	0.00733339	Youden	0.284183	0.698	0.0178166	500	61628
SGB4546	k__Bacteria|p__Firmicutes|c__Clostridia|o__Clostridiales|f__Eubacteriaceae|g__Eubacteriaceae_unclassified|s__Eubacteriaceae_bacterium	189	1093	9	0.270242						1	27
SGB5906_group	k__Bacteria|p__Firmicutes|c__Negativicutes|o__Selenomonadales|f__Selenomonadaceae|g__Mitsuokella|s__Mitsuokella_multacida	78	2429	17	0.203427	0.291727	3p	1	0	0	23	97
SGB4372	k__Bacteria|p__Firmicutes|c__Clostridia|o__Clostridia_unclassified|f__Clostridia_unclassified|g__Clostridia_unclassified|s__Clostridia_unclassified_SGB4372	196	2584	5	0.0240712						1	9
SGB4573_group	k__Bacteria|p__Firmicutes|c__Clostridia|o__Clostridiales|f__Lachnospiraceae|g__GGB3433|s__GGB3433_SGB4573	136	8706	47	0.18265	0.0190708	3p	0.99722	0	0.00278035	2	1079
SGB1853	k__Bacteria|p__Bacteroidetes|c__Bacteroidia|o__Bacteroidales|f__Bacteroidaceae|g__Bacteroides|s__Bacteroides_fragilis	199	2276	5	0.204394						0	10
SGB1636_group	k__Bacteria|p__Bacteroidetes|c__Bacteroidia|o__Bacteroidales|f__Prevotellaceae|g__Prevotella|s__Prevotella_copri_clade_D	149	3579	9	0.117351						0	36
SGB14958	k__Bacteria|p__Firmicutes|c__Clostridia|o__Clostridia_unclassified|f__Clostridia_unclassified|g__GGB9551|s__GGB9551_SGB14958	49	271	8	0.455258						0	28
SGB4816	k__Bacteria|p__Firmicutes|c__Clostridia|o__Clostridiales|f__Lachnospiraceae|g__Blautia|s__Blautia_glucerasea	190	3527	135	0.3294	0.0151409	Youden	0.505265	0.45679	0.0379451	81	8565
SGB15101	k__Bacteria|p__Firmicutes|c__Clostridia|o__Clostridiales|f__Ruminococcaceae|g__GGB9635|s__GGB9635_SGB15101	117	3269	14	0.274243						0	91
SGB4767	k__Bacteria|p__Firmicutes|c__Clostridia|o__Clostridiales|f__Lachnospiraceae|g__Lachnospiraceae_unclassified|s__Lachnospiraceae_bacterium	103	6911	130	0.484137	0.0177634	5p	0.351993	0.559748	0.0882582	159	7716
SGB4688	k__Bacteria|p__Firmicutes|c__Clostridia|o__Clostridiales|f__Lachnospiraceae|g__Lachnospiraceae_unclassified|s__Lachnospiraceae_bacterium	141	1270	7	0.424634						0	21
SGB4581	k__Bacteria|p__Firmicutes|c__Clostridia|o__Clostridiales|f__Lachnospiraceae|g__Dorea|s__Dorea_longicatena	200	2729	417	0.0708162	0.00672364	5p	0.371353	0.509615	0.119031	520	84146
SGB7095	k__Bacteria|p__Firmicutes|c__Bacilli|o__Lactobacillales|f__Lactobacillaceae|g__Limosilactobacillus|s__Limosilactobacillus_reuteri	74	2882	4	0.175659						0	6
SGB4711	k__Bacteria|p__Firmicutes|c__Clostridia|o__Clostridiales|f__Clostridiaceae|g__Clostridium|s__Clostridium_sp_AM33_3	38	1358	23	0.350691	0.0521939	3p	0.5	0.5	0	6	204
SGB3940	k__Bacteria|p__Firmicutes|c__Clostridia|o__Clostridia_unclassified|f__Clostridia_unclassified|g__Clostridia_unclassified|s__Clostridia_bacterium	164	4156	29	0.385351						0	406
SGB1855_group	k__Bacteria|p__Bacteroidetes|c__Bacteroidia|o__Bacteroidales|f__Bacteroidaceae|g__Bacteroides|s__Bacteroides_fragilis	126	3929	66	0.213192	0.0377913	3p	0.662815	0.333333	0.00385171	3	2077
SGB14263	k__Bacteria|p__Firmicutes|c__Clostridia|o__Clostridia_unclassified|f__Clostridia_unclassified|g__Clostridia_unclassified|s__Clostridia_bacterium	149	3519	16	0.368606						0	120
SGB47381	k__Bacteria|p__Firmicutes|c__Clostridia|o__Clostridia_unclassified|f__Clostridia_unclassified|g__Clostridia_unclassified|s__Clostridia_bacterium	191	943	7	0.26799						0	21
SGB1644	k__Bacteria|p__Bacteroidetes|c__Bacteroidia|o__Bacteroidales|f__Prevotellaceae|g__Prevotella|s__Prevotella_copri_clade_C	108	9762	56	0.103952	0.0185167	3p	0.920848	0.075	0.00415225	40	1445
SGB14843	k__Bacteria|p__Firmicutes|c__Clostridia|o__Clostridiales|f__Ruminococcaceae|g__GGB9452|s__GGB9452_SGB14843	189	2470	4	0.22915						0	6
SGB2326	k__Bacteria|p__Bacteroidetes|c__Bacteroidia|o__Bacteroidales|f__Rikenellaceae|g__Alistipes|s__Alistipes_sp_AF17_16	197	4440	45	0.364875	0.00193668	3p	0.825237	0.03125	0.143513	32	871
SGB4758_group	k__Bacteria|p__Firmicutes|c__Clostridia|o__Clostridiales|f__Lachnospiraceae|g__Enterocloster|s__Enterocloster_bolteae	118	2477	24	0.34425						0	276
SGB4303	k__Bacteria|p__Firmicutes|c__CFGB1340|o__OFGB1340|f__FGB1340|g__GGB3256|s__GGB3256_SGB4303	200	34473	186	0.0445886	0.0167169	5p	0.463208	0.250936	0.285855	267	16204
SGB15158	k__Bacteria|p__Firmicutes|c__Clostridia|o__Clostridiales|f__Clostridiales_unclassified|g__Clostridiales_unclassified|s__Clostridiales_bacterium	164	3637	19	0.356005						0	171
SGB5728	k__Bacteria|p__Firmicutes|c__Negativicutes|o__Acidaminococcales|f__Acidaminococcaceae|g__GGB4237|s__GGB4237_SGB5728	200	1049	10	0.1102						6	39
SGB15257	k__Bacteria|p__Firmicutes|c__Clostridia|o__Clostridiales|f__Ruminococcaceae|g__Ruminococcaceae_unclassified|s__Ruminococcaceae_unclassified_SGB15257	109	2800	13	0.338155	0.00148004	3p	1	0	0	1	65
SGB4628	k__Bacteria|p__Firmicutes|c__Clostridia|o__Clostridiales|f__Clostridiales_unclassified|g__Massilistercora|s__Massilistercora_timonensis	161	6040	15	0.340949	0.10963	3p	0.557692	0.442308	0	1	104
SGB6370	k__Bacteria|p__Firmicutes|c__Clostridia|o__Clostridia_unclassified|f__Clostridia_unclassified|g__Clostridia_unclassified|s__Clostridia_bacterium	96	558	4	0.268369						0	6
SGB15115	k__Bacteria|p__Firmicutes|c__Clostridia|o__Clostridiales|f__Ruminococcaceae|g__GGB9640|s__GGB9640_SGB15115	105	3988	42	0.441897	0.0139118	3p	0.445363	0.45	0.104637	20	841
SGB5111	k__Bacteria|p__Firmicutes|c__Clostridia|o__Clostridiales|f__Clostridiaceae|g__Clostridium|s__Clostridium_sp_AF15_49	129	3173	174	0.124692	0.0116769	Youden	0.509075	0.487288	0.00363662	236	14299
SGB4910	k__Bacteria|p__Firmicutes|c__Clostridia|o__Clostridiales|f__Lachnospiraceae|g__Lachnospiraceae_unclassified|s__Lachnospiraceae_bacterium_WCA3_601_WT_6H	109	2342	186	0.213818	0.0129926	Youden	0.509122	0.457746	0.033131	142	16148
SGB14248	k__Bacteria|p__Firmicutes|c__CFGB2950|o__OFGB2950|f__FGB2950|g__GGB9291|s__GGB9291_SGB14248	138	2363	7	0.4536						0	21
SGB14128	k__Bacteria|p__Firmicutes|c__Clostridia|o__Clostridiales|f__Christensenellaceae|g__Christensenellaceae_unclassified|s__Christensenellaceae_bacterium	174	3263	6	0.288794						1	14
SGB4957	k__Bacteria|p__Firmicutes|c__Clostridia|o__Clostridiales|f__Lachnospiraceae|g__Lachnospiraceae_unclassified|s__Lachnospiraceae_bacterium	192	6242	66	0.323549	0.0382202	3p	0.631104	0.368421	0.000474608	38	2107
SGB17167	k__Bacteria|p__Actinobacteria|c__Actinobacteria|o__Actinomycetales|f__Actinomycetaceae|g__Actinomyces|s__Actinomyces_sp_ICM47	141	1587	4	0.309704						0	6
SGB14389_group	k__Bacteria|p__Bacteria_unclassified|c__Bacteria_unclassified|o__Bacteria_unclassified|f__Bacteria_unclassified|g__Bacteria_unclassified|s__bacterium_OL_1	104	1156	6	0.324683						2	13
SGB15216	k__Bacteria|p__Firmicutes|c__Clostridia|o__Clostridiales|f__Ruminococcaceae|g__GGB9699|s__GGB9699_SGB15216	189	13320	195	0.292479	0.00207235	Youden	0.615553	0.384058	0.000388738	138	18007
SGB5051	k__Bacteria|p__Firmicutes|c__Clostridia|o__Clostridiales|f__Eubacteriaceae|g__Eubacterium|s__Eubacterium_sp_AF34_35BH	194	7149	46	0.252455	0.0301371	3p	0.997978	0	0.00202224	1	989
SGB14313	k__Bacteria|p__Firmicutes|c__Clostridia|o__Clostridia_unclassified|f__Clostridia_unclassified|g__GGB9347|s__GGB9347_SGB14313	187	16680	58	0.254441	0.00597965	3p	0.758625	0.227273	0.0141018	22	1631
SGB14990	k__Bacteria|p__Firmicutes|c__Clostridia|o__Clostridiales|f__Clostridiaceae|g__Butyricicoccus|s__Butyricicoccus_SGB14990	147	2174	8	0.173471						2	26
SGB5062	k__Bacteria|p__Firmicutes|c__Clostridia|o__Clostridiales|f__Lachnospiraceae|g__Lachnospiraceae_unclassified|s__Lachnospiraceae_bacterium	175	5042	18	0.271974	0.102459	3p	0.8	0.2	0	10	126
SGB13979	k__Bacteria|p__Firmicutes|c__Clostridia|o__Clostridia_unclassified|f__Clostridia_unclassified|g__Clostridia_unclassified|s__Clostridia_bacterium	154	2252	10	0.34182						4	32
SGB15108	k__Bacteria|p__Firmicutes|c__Clostridia|o__Clostridiales|f__Ruminococcaceae|g__GGB9636|s__GGB9636_SGB15108	103	1548	12	0.177541	0.0122876	3p	1	0	0	1	65
SGB6340	k__Bacteria|p__Firmicutes|c__Clostridia|o__Clostridia_unclassified|f__Clostridia_unclassified|g__GGB4585|s__GGB4585_SGB6340	151	2541	34	0.322499	0.0501418	3p	0.16	0.567273	0.272727	11	550
SGB14182	k__Bacteria|p__Firmicutes|c__Clostridia|o__Clostridia_unclassified|f__Clostridia_unclassified|g__Clostridia_unclassified|s__Clostridia_bacterium	135	1982	13	0.434998	0.00265873	3p	1	0	0	3	63
SGB1812	k__Bacteria|p__Bacteroidetes|c__Bacteroidia|o__Bacteroidales|f__Bacteroidales_unclassified|g__Phocaeicola|s__Phocaeicola_massiliensis	200	3802	182	0.157923	0.000179511	Youden	0.529691	0.458904	0.0114051	146	15607
SGB6484	k__Bacteria|p__Firmicutes|c__Bacilli|o__Bacilli_unclassified|f__Bacilli_unclassified|g__GGB4687|s__GGB4687_SGB6484	195	1671	4	0.182226						0	6
SGB17152	k__Bacteria|p__Actinobacteria|c__Actinobacteria|o__Actinomycetales|f__Actinomycetaceae|g__Actinomyces|s__Actinomyces_bouchesdurhonensis	177	2063	11	0.341295						0	55
SGB5087	k__Bacteria|p__Firmicutes|c__Clostridia|o__Clostridiales|f__Lachnospiraceae|g__Lachnospira|s__Lachnospira_sp_NSJ_43	190	5650	75	0.296	0.0235738	3p	0.825	0.175	0	40	2735
SGB5852	k__Bacteria|p__Firmicutes|c__Negativicutes|o__Veillonellales|f__Veillonellaceae|g__Megasphaera|s__Megasphaera_hexanoica	175	1060	5	0.283774						1	9
SGB4080	k__Bacteria|p__Firmicutes|c__Clostridia|o__Clostridiales|f__Eubacteriaceae|g__Eubacterium|s__Eubacterium_callanderi	12	86	8	0.411337						0	28
SGB6362	k__Bacteria|p__Firmicutes|c__Clostridia|o__Clostridia_unclassified|f__Clostridia_unclassified|g__GGB4599|s__GGB4599_SGB6362	162	1990	25	0.214573	0.0932779	3p	0.796241	0.2	0.0037594	10	266
SGB1657	k__Bacteria|p__Bacteroidetes|c__Bacteroidia|o__Bacteroidales|f__Prevotellaceae|g__GGB1239|s__GGB1239_SGB1657	194	2954	4	0.0508632						0	6
SGB14991	k__Bacteria|p__Firmicutes|c__Clostridia|o__Clostridiales|f__Clostridiaceae|g__Butyricicoccus|s__Butyricicoccus_sp_AM29_23AC	155	6718	166	0.263805	0.0203593	5p	0.537353	0.301887	0.16076	212	13318
SGB8053	k__Bacteria|p__Firmicutes|c__Bacilli|o__Lactobacillales|f__Streptococcaceae|g__Streptococcus|s__Streptococcus_gordonii	144	4156	7	0.392067						0	21
SGB4335	k__Bacteria|p__Firmicutes|c__Clostridia|o__Clostridia_unclassified|f__Clostridia_unclassified|g__Clostridia_unclassified|s__Clostridia_bacterium	200	2803	13	0.0544197	0.000607246	3p	1	0	0	6	72
SGB1672_group	k__Bacteria|p__Bacteroidetes|c__Bacteroidia|o__Bacteroidales|f__Prevotellaceae|g__GGB1250|s__GGB1250_SGB1672	115	3359	4	0.185993						0	6
SGB4626	k__Bacteria|p__Firmicutes|c__Clostridia|o__Clostridiales|f__Lachnospiraceae|g__Merdimonas|s__Merdimonas_faecis	189	4300	15	0.295953	0.116229	3p	1	0	0	1	104
SGB15239	k__Bacteria|p__Firmicutes|c__Clostridia|o__Clostridiales|f__Ruminococcaceae|g__GGB9710|s__GGB9710_SGB15239	198	7247	15	0.113997	0.0132283	3p	1	0	0	2	103
SGB5803	k__Bacteria|p__Firmicutes|c__Negativicutes|o__Veillonellales|f__Veillonellaceae|g__Dialister|s__Dialister_hominis	200	1779	24	0.00884718	0.0974371	3p	1	0	0	16	237
SGB4540_group	k__Bacteria|p__Firmicutes|c__Clostridia|o__Clostridiales|f__Lachnospiraceae|g__Anaerostipes|s__Anaerostipes_hadrus	155	4559	422	0.156653	0.00519148	5p	0.437461	0.433775	0.128764	302	86018
SGB6526	k__Bacteria|p__Firmicutes|c__Bacilli|o__Bacilli_unclassified|f__Bacilli_unclassified|g__GGB4713|s__GGB4713_SGB6526	186	8135	17	0.278455	0.140913	3p	1	0	0	16	120
SGB6328	k__Bacteria|p__Firmicutes|c__Clostridia|o__Clostridia_unclassified|f__Clostridia_unclassified|g__Clostridia_unclassified|s__Clostridia_bacterium	179	4748	16	0.289991	0.0395867	3p	1	0	0	3	117
SGB4269	k__Bacteria|p__Firmicutes|c__Clostridia|o__Clostridiales|f__Clostridiaceae|g__Clostridiaceae_unclassified|s__Clostridiaceae_bacterium	199	9296	367	0.215008	0.00717888	5p	0.290198	0.633333	0.0764685	360	64981
SGB9260	k__Bacteria|p__Proteobacteria|c__Betaproteobacteria|o__Burkholderiales|f__Sutterellaceae|g__Parasutterella|s__Parasutterella_SGB9260	109	693	28	0.213461						0	378
SGB14773_group	k__Bacteria|p__Actinobacteria|c__Coriobacteriia|o__Eggerthellales|f__Eggerthellaceae|g__Slackia|s__Slackia_isoflavoniconvertens	63	7411	98	0.188904	0.00965928	Youden	0.644294	0.352941	0.00276478	51	4702
SGB14941	k__Bacteria|p__Firmicutes|c__Clostridia|o__Clostridia_unclassified|f__Clostridia_unclassified|g__Candidatus_Avimonas|s__Candidatus_Avimonas_narfia	126	800	4	0.350625						0	6
SGB15385	k__Bacteria|p__Firmicutes|c__Clostridia|o__Clostridia_unclassified|f__Clostridia_unclassified|g__Clostridia_unclassified|s__Clostridia_bacterium	108	4077	38	0.377961	0.0560463	3p	0.696351	0.0714286	0.232221	14	689
SGB6376	k__Bacteria|p__Firmicutes|c__Clostridia|o__Clostridia_unclassified|f__Clostridia_unclassified|g__Clostridia_unclassified|s__Clostridia_unclassified_SGB6376	160	2341	21	0.363947	0.00188635	3p	1	0	0	1	209
SGB15460	k__Bacteria|p__Proteobacteria|c__Deltaproteobacteria|o__Desulfovibrionales|f__Desulfovibrionaceae|g__Desulfovibrionaceae_unclassified|s__Desulfovibrionaceae_bacterium	138	670	19	0.422554	0.0968538	3p	0.993333	0	0.00666667	3	150
SGB7248	k__Bacteria|p__Firmicutes|c__Bacilli|o__Lactobacillales|f__Lactobacillaceae|g__Latilactobacillus|s__Latilactobacillus_sakei	76	808	14	0.312854						0	91
SGB2313	k__Bacteria|p__Bacteroidetes|c__Bacteroidia|o__Bacteroidales|f__Rikenellaceae|g__GGB1681|s__GGB1681_SGB2313	193	10836	28	0.0911314	0.0364397	3p	1	0	0	4	374
SGB6747	k__Bacteria|p__Firmicutes|c__Erysipelotrichia|o__Erysipelotrichales|f__Erysipelotrichaceae|g__Erysipelatoclostridium|s__Clostridium_spiroforme	168	4919	29	0.404757						0	406
SGB5904	k__Bacteria|p__Firmicutes|c__Negativicutes|o__Selenomonadales|f__Selenomonadaceae|g__Mitsuokella|s__Mitsuokella_jalaludinii	66	2505	55	0.219568	0.0394859	5p	0.570329	0.340909	0.0887616	88	1397
SGB15374	k__Bacteria|p__Firmicutes|c__Clostridia|o__Clostridia_unclassified|f__Clostridia_unclassified|g__Clostridia_unclassified|s__Clostridia_bacterium	198	10591	167	0.225778	0.0103384	Youden	0.452166	0.535088	0.012746	114	13416
SGB4191	k__Bacteria|p__Firmicutes|c__Clostridia|o__Clostridiales|f__Ruminococcaceae|g__Ruminococcaceae_unclassified|s__Ruminococcaceae_unclassified_SGB4191	194	7748	97	0.213726	0.0256585	Youden	0.532471	0.458647	0.00888231	133	4053
SGB4552_group	k__Bacteria|p__Firmicutes|c__Clostridia|o__Clostridiales|f__Lachnospiraceae|g__Dorea|s__Dorea_sp_AF36_15AT	163	9080	221	0.350512	0.010941	3p	0.496528	0.5	0.00347178	34	23619
SGB6153	k__Bacteria|p__Firmicutes|c__Clostridia|o__Clostridiales|f__Clostridiaceae|g__Clostridiaceae_unclassified|s__Clostridiaceae_bacterium	89	392	9	0.250567						0	36
SGB15411	k__Bacteria|p__Firmicutes|c__Clostridia|o__Clostridia_unclassified|f__Clostridia_unclassified|g__Clostridia_unclassified|s__Clostridia_bacterium	171	3299	7	0.387823						0	21
SGB53888	k__Bacteria|p__Proteobacteria|c__Alphaproteobacteria|o__Rickettsiales|f__Anaplasmataceae|g__GGB39644|s__GGB39644_SGB53888	196	6584	7	0.0132355						0	21
SGB7020	k__Bacteria|p__Firmicutes|c__Bacilli|o__Lactobacillales|f__Lactobacillaceae|g__Lactobacillus|s__Lactobacillus_delbrueckii	199	461	18	0.150277	8.65033e-08	3p	0.782895	0	0.217105	1	152
SGB4716	k__Bacteria|p__Firmicutes|c__Clostridia|o__Clostridiales|f__Lachnospiraceae|g__Lacrimispora|s__Lacrimispora_amygdalina	104	4277	120	0.428493	0.0200794	5p	0.56384	0.369048	0.0671121	84	6586
SGB6285	k__Bacteria|p__Firmicutes|c__Clostridia|o__Clostridia_unclassified|f__Clostridia_unclassified|g__GGB4554|s__GGB4554_SGB6285	189	3009	14	0.225269	0.0527422	3p	1	0	0	6	60
SGB6310	k__Bacteria|p__Firmicutes|c__Clostridia|o__Clostridia_unclassified|f__Clostridia_unclassified|g__GGB4569|s__GGB4569_SGB6310	133	2566	45	0.130394	0.0274685	3p	0.99568	0	0.00431965	20	926
SGB2076	k__Bacteria|p__Bacteroidetes|c__Bacteroidia|o__Bacteroidales|f__Bacteroidales_unclassified|g__Bacteroidales_unclassified|s__Bacteroidales_unclassified_SGB2076	160	3181	21	0.18347	0.0845567	3p	0.70936	0.285714	0.00492611	7	203
SGB15271	k__Bacteria|p__Firmicutes|c__Clostridia|o__Clostridiales|f__Ruminococcaceae|g__Ruthenibacterium|s__Ruthenibacterium_lactatiformans	148	1924	119	0.387136	0.0133483	3p	0.423724	0.285714	0.290562	7	7014
SGB17241	k__Bacteria|p__Actinobacteria|c__Actinobacteria|o__Bifidobacteriales|f__Bifidobacteriaceae|g__Bifidobacterium|s__Bifidobacterium_catenulatum	76	4531	35	0.207142	0.0334313	3p	1	0	0	2	559
SGB4421	k__Bacteria|p__Firmicutes|c__Clostridia|o__Clostridiales|f__Ruminococcaceae|g__Ruminococcus|s__Ruminococcus_SGB4421	199	3959	83	0.0773484	0.00103112	Youden	0.872034	0.114754	0.0132117	61	3179
SGB1903_group	k__Bacteria|p__Bacteroidetes|c__Bacteroidia|o__Bacteroidales|f__Bacteroidales_unclassified|g__Phocaeicola|s__Phocaeicola_plebeius	172	19748	94	0.266506	0.0184145	Youden	0.700482	0.28169	0.0178274	71	4207
SGB14899	k__Bacteria|p__Firmicutes|c__Clostridia|o__Clostridiales|f__Ruminococcaceae|g__Ruminococcaceae_unclassified|s__Ruminococcaceae_bacterium	48	771	17	0.387045	0.0481351	3p	1	0	0	1	135
SGB1475	k__Bacteria|p__Bacteroidetes|c__Bacteroidia|o__Bacteroidales|f__Bacteroidaceae|g__Bacteroidaceae_unclassified|s__Bacteroidaceae_bacterium	200	5488	7	0.0209548						3	18
SGB1957	k__Bacteria|p__Bacteroidetes|c__CFGB602|o__OFGB602|f__FGB602|g__GGB1420|s__GGB1420_SGB1957	196	4103	57	0.338582	0.00237252	3p	0.724261	0.0869565	0.188782	23	1462
SGB6962_group	k__Bacteria|p__Firmicutes|c__Negativicutes|o__Selenomonadales|f__Selenomonadaceae|g__Megamonas|s__Megamonas_funiformis	197	10215	51	0.211575	0.031501	3p	0.74359	0.25641	0	39	1186
SGB15390	k__Bacteria|p__Firmicutes|c__Clostridia|o__Clostridia_unclassified|f__Clostridia_unclassified|g__Clostridia_unclassified|s__Clostridia_bacterium	196	5577	48	0.293841						0	1128
SGB15087	k__Bacteria|p__Firmicutes|c__Clostridia|o__Clostridiales|f__Ruminococcaceae|g__GGB9631|s__GGB9631_SGB15087	146	4693	42	0.259802	0.00180584	3p	0.994716	0	0.00528402	23	757
SGB5193	k__Bacteria|p__Firmicutes|c__Clostridia|o__Clostridiales|f__Lachnospiraceae|g__Anaerotignum|s__Anaerotignum_lactatifermentans	9	228	24	0.393211						0	253
SGB6768	k__Bacteria|p__Firmicutes|c__Erysipelotrichia|o__Erysipelotrichales|f__Erysipelotrichaceae|g__Massilimicrobiota|s__Massilimicrobiota_sp_An134	200	3929	13	0.221548						0	78
SGB17168	k__Bacteria|p__Actinobacteria|c__Actinobacteria|o__Actinomycetales|f__Actinomycetaceae|g__Actinomyces|s__Actinomyces_SGB17168	86	2151	12	0.412831						0	66
SGB6148	k__Bacteria|p__Firmicutes|c__Clostridia|o__Clostridiales|f__Peptostreptococcaceae|g__Romboutsia|s__Romboutsia_timonensis	119	1524	111	0.371633	0.0125658	3p	0.7346	0.2654	0	1	6104
SGB5076	k__Bacteria|p__Firmicutes|c__Clostridia|o__Clostridiales|f__Lachnospiraceae|g__Lachnospira|s__Lachnospira_SGB5076	176	2302	14	0.299522	0.00521283	3p	0.587121	0.0795455	0.333333	3	88
SGB14741	k__Bacteria|p__Actinobacteria|c__Coriobacteriia|o__Coriobacteriales|f__Coriobacteriaceae|g__Collinsella|s__Collinsella_intestinalis	187	7427	22	0.251957	0.078766	3p	1	0	0	5	205
SGB4155	k__Bacteria|p__Firmicutes|c__Clostridia|o__Clostridia_unclassified|f__Clostridia_unclassified|g__Clostridia_unclassified|s__Clostridia_bacterium	188	1642	5	0.407308						0	10
SGB15309	k__Bacteria|p__Firmicutes|c__Clostridia|o__Clostridiales|f__Ruminococcaceae|g__Ruminococcaceae_unclassified|s__Ruminococcaceae_unclassified_SGB15309	94	3422	13	0.313986	0.0543007	3p	1	0	0	11	67
SGB9340	k__Bacteria|p__Proteobacteria|c__Alphaproteobacteria|o__Alphaproteobacteria_unclassified|f__Alphaproteobacteria_unclassified|g__GGB6606|s__GGB6606_SGB9340	196	4396	31	0.297096	0.00837579	3p	0.29437	0.30563	0.4	5	373
SGB15204	k__Bacteria|p__Firmicutes|c__Clostridia|o__Clostridiales|f__Ruminococcaceae|g__GGB9694|s__GGB9694_SGB15204	200	1527	5	0.0286837						0	10
SGB2296	k__Bacteria|p__Bacteroidetes|c__Bacteroidia|o__Bacteroidales|f__Rikenellaceae|g__Alistipes|s__Alistipes_senegalensis	26	900	25	0.433022	0.0291545	3p	0.775232	0.142857	0.0819113	7	293
SGB14808	k__Bacteria|p__Actinobacteria|c__Coriobacteriia|o__Eggerthellales|f__Eggerthellaceae|g__Gordonibacter|s__Gordonibacter_urolithinfaciens	20	529	32	0.368384						0	496
SGB1931	k__Bacteria|p__Bacteroidetes|c__Bacteroidia|o__Bacteroidales|f__Tannerellaceae|g__GGB1407|s__GGB1407_SGB1931	156	2210	7	0.357143						2	19
SGB4447	k__Bacteria|p__Firmicutes|c__Clostridia|o__Clostridia_unclassified|f__Clostridia_unclassified|g__Clostridia_unclassified|s__Clostridia_unclassified_SGB4447	124	7242	75	0.271428	0.0143562	3p	0.674465	0.318182	0.00735294	44	2584
SGB4123	k__Bacteria|p__Firmicutes|c__Clostridia|o__Clostridia_unclassified|f__Clostridia_unclassified|g__GGB3111|s__GGB3111_SGB4123	113	518	6	0.394466						1	14
SGB15126	k__Bacteria|p__Firmicutes|c__Clostridia|o__Clostridiales|f__Clostridiales_unclassified|g__Intestinimonas|s__Intestinimonas_butyriciproducens	126	1904	9	0.49253						0	36
SGB2240	k__Bacteria|p__Bacteroidetes|c__Bacteroidia|o__Bacteroidales|f__Rikenellaceae|g__GGB1632|s__GGB1632_SGB2240	197	7803	5	0.0627707						1	9
SGB4770	k__Bacteria|p__Firmicutes|c__Clostridia|o__Clostridiales|f__Clostridiaceae|g__Clostridiaceae_unclassified|s__Clostridiaceae_bacterium	86	1120	5	0.415536						0	10
SGB4272	k__Bacteria|p__Firmicutes|c__Clostridia|o__Clostridiales|f__Ruminococcaceae|g__Ruminococcus|s__Ruminococcus_sp_JE7A12	194	4323	8	0.120518						0	28
SGB6540	k__Bacteria|p__Firmicutes|c__Bacilli|o__Bacilli_unclassified|f__Bacilli_unclassified|g__Bacilli_unclassified|s__Bacilli_unclassified_SGB6540	197	4550	7	0.185086						1	20
SGB6347	k__Bacteria|p__Firmicutes|c__Clostridia|o__Clostridia_unclassified|f__Clostridia_unclassified|g__GGB4588|s__GGB4588_SGB6347	171	1788	6	0.270134						1	14
SGB5809_group	k__Bacteria|p__Firmicutes|c__Negativicutes|o__Veillonellales|f__Veillonellaceae|g__GGB4266|s__GGB4266_SGB5809	192	22797	61	0.219941	0.0020103	Youden	1	0	0	50	1780
SGB7061	k__Bacteria|p__Firmicutes|c__Bacilli|o__Lactobacillales|f__Lactobacillaceae|g__Ligilactobacillus|s__Ligilactobacillus_ruminis	198	4610	19	0.18082	0.0898352	3p	1	0	0	7	164
SGB4808	k__Bacteria|p__Firmicutes|c__Clostridia|o__Clostridiales|f__Lachnospiraceae|g__Lachnospiraceae_unclassified|s__Lachnospiraceae_bacterium	118	3771	22	0.412683	0.0821839	3p	0.5	0.5	0	2	229
SGB4714	k__Bacteria|p__Firmicutes|c__Clostridia|o__Clostridiales|f__Clostridiaceae|g__Clostridium|s__Clostridium_sp_AF20_17LB	123	2726	49	0.401825	0.0371602	3p	0.655566	0.296296	0.0481381	27	1101
SGB2021	k__Bacteria|p__Bacteroidetes|c__Bacteroidia|o__Bacteroidales|f__Bacteroidales_unclassified|g__Bacteroidales_unclassified|s__Bacteroidales_bacterium	190	9522	18	0.218424	0.115666	3p	1	0	0	12	141
SGB15051	k__Bacteria|p__Firmicutes|c__Clostridia|o__Clostridiales|f__Ruminococcaceae|g__GGB9615|s__GGB9615_SGB15051	74	1532	27	0.454429	0.0569713	3p	0.730769	0.269231	0	26	325
SGB4788_group	k__Bacteria|p__Firmicutes|c__Clostridia|o__Clostridiales|f__Lachnospiraceae|g__Blautia|s__Blautia_stercoris	180	6949	66	0.270904	0.0265185	3p	0.527991	0.470588	0.00142113	34	2111
SGB6273	k__Bacteria|p__Firmicutes|c__Clostridia|o__Clostridia_unclassified|f__Clostridia_unclassified|g__Clostridia_unclassified|s__Clostridia_bacterium	127	1042	4	0.334933						3	3
SGB13825	k__Bacteria|p__Firmicutes|c__CFGB2801|o__OFGB2801|f__FGB2801|g__GGB8965|s__GGB8965_SGB13825	164	4458	11	0.2921	0.14857	3p	1	0	0	1	54
SGB14307	k__Bacteria|p__Firmicutes|c__Clostridia|o__Clostridia_unclassified|f__Clostridia_unclassified|g__Clostridia_unclassified|s__Clostridia_bacterium	127	530	4	0.293396						0	6
SGB14378	k__Bacteria|p__Actinobacteria|c__Coriobacteriia|o__Coriobacteriales|f__Atopobiaceae|g__Parolsenella|s__Parolsenella_SGB14378	192	3120	5	0.103141						0	10
SGB8021	k__Bacteria|p__Firmicutes|c__Bacilli|o__Lactobacillales|f__Streptococcaceae|g__Streptococcus|s__Streptococcus_lutetiensis	16	49	4	0.122449						0	6
SGB9226	k__Bacteria|p__Verrucomicrobia|c__Verrucomicrobiae|o__Verrucomicrobiales|f__Akkermansiaceae|g__Akkermansia|s__Akkermansia_muciniphila	170	7066	161	0.152162	0.0225306	5p	0.506168	0.345238	0.148593	84	12477
SGB1949	k__Bacteria|p__Bacteroidetes|c__Bacteroidia|o__Bacteroidales|f__Tannerellaceae|g__Parabacteroides|s__Parabacteroides_merdae	68	1218	271	0.281339	0.0106076	5p	0.328546	0.602817	0.0686369	355	35156
SGB15091	k__Bacteria|p__Firmicutes|c__Clostridia|o__Clostridiales|f__Ruminococcaceae|g__GGB9633|s__GGB9633_SGB15091	69	3155	161	0.213643	0.000451509	Youden	0.465282	0.522936	0.0117822	109	12137
SGB4727	k__Bacteria|p__Firmicutes|c__Clostridia|o__Clostridiales|f__Lachnospiraceae|g__GGB3537|s__GGB3537_SGB4727	187	3405	8	0.37768						0	28
SGB15291	k__Bacteria|p__Firmicutes|c__Clostridia|o__Clostridiales|f__Ruminococcaceae|g__GGB9730|s__GGB9730_SGB15291	176	11186	256	0.310984	0.00918414	Youden	0.458698	0.525773	0.0155283	194	31684
SGB5099	k__Bacteria|p__Firmicutes|c__Clostridia|o__Clostridiales|f__Lachnospiraceae|g__GGB3751|s__GGB3751_SGB5099	100	544	4	0.0294118						3	3
SGB4834	k__Bacteria|p__Firmicutes|c__Clostridia|o__Clostridiales|f__Lachnospiraceae|g__Lachnospiraceae_unclassified|s__Lachnospiraceae_bacterium	143	1756	13	0.11096	0.124047	3p	1	0	0	1	77
SGB6510	k__Bacteria|p__Firmicutes|c__Bacilli|o__Bacilli_unclassified|f__Bacilli_unclassified|g__Bacilli_unclassified|s__Bacilli_bacterium	178	1434	6	0.230823						0	15
SGB1821	k__Bacteria|p__Bacteroidetes|c__Bacteroidia|o__Bacteroidales|f__Bacteroidaceae|g__Bacteroides|s__Bacteroides_ndongoniae	147	3512	6	0.33993						0	15
SGB17347	k__Bacteria|p__Firmicutes|c__Clostridia|o__Clostridia_unclassified|f__Clostridia_unclassified|g__Clostridia_unclassified|s__Clostridia_bacterium	156	3437	5	0.398371						0	10
SGB15346	k__Bacteria|p__Firmicutes|c__Clostridia|o__Clostridiales|f__Ruminococcaceae|g__Faecalibacterium|s__Faecalibacterium_SGB15346	197	7827	375	0.129679	0.00503622	Youden	0.339647	0.654991	0.00536205	571	67325
SGB8767_group	k__Bacteria|p__Verrucomicrobia|c__Opitutae|o__Opitutales|f__Opitutales_unclassified|g__Opitutales_unclassified|s__Opitutales_bacterium	192	4124	11	0.363328	0.183362	3p	1	0	0	3	52
SGB15107	k__Bacteria|p__Firmicutes|c__Clostridia|o__Clostridiales|f__Ruminococcaceae|g__GGB9636|s__GGB9636_SGB15107	176	4724	44	0.356208	0.023549	3p	0.611171	0.25	0.138829	24	922
SGB5050	k__Bacteria|p__Firmicutes|c__Clostridia|o__Clostridiales|f__Lachnospiraceae|g__Lachnospiraceae_unclassified|s__Lachnospiraceae_bacterium	187	4352	6	0.172411						0	15
SGB6334	k__Bacteria|p__Firmicutes|c__Clostridia|o__Clostridia_unclassified|f__Clostridia_unclassified|g__Clostridia_unclassified|s__Clostridia_bacterium	138	1057	4	0.326868						0	6
SGB15201	k__Bacteria|p__Firmicutes|c__Clostridia|o__Clostridiales|f__Ruminococcaceae|g__GGB9694|s__GGB9694_SGB15201	142	1380	12	0.291304						0	66
SGB4810	k__Bacteria|p__Firmicutes|c__Clostridia|o__Clostridiales|f__Lachnospiraceae|g__Blautia|s__Blautia_sp_AF19_10LB	150	4574	83	0.269762	0.0274494	Youden	0.3206	0.647887	0.0315126	71	3332
SGB6140	k__Bacteria|p__Firmicutes|c__Clostridia|o__Clostridiales|f__Peptostreptococcaceae|g__Intestinibacter|s__Intestinibacter_bartlettii	174	1822	70	0.361573	0.017168	3p	0.954432	0	0.0455675	1	2414
SGB1790	k__Bacteria|p__Bacteroidetes|c__Bacteroidia|o__Bacteroidales|f__Odoribacteraceae|g__Odoribacter|s__Odoribacter_splanchnicus	168	2793	177	0.407641	0.00706702	Youden	0.653355	0.338235	0.00840953	68	14983
SGB3957	k__Bacteria|p__Firmicutes|c__Clostridia|o__Clostridia_unclassified|f__Clostridia_unclassified|g__Clostridia_unclassified|s__Clostridia_bacterium	181	12383	237	0.288167	0.0103677	Youden	0.393185	0.583333	0.0234818	72	27894
SGB6493	k__Bacteria|p__Firmicutes|c__Bacilli|o__Bacilli_unclassified|f__Bacilli_unclassified|g__Bacilli_unclassified|s__Bacilli_unclassified_SGB6493	146	1204	5	0.290199						0	10
SGB1836_group	k__Bacteria|p__Bacteroidetes|c__Bacteroidia|o__Bacteroidales|f__Bacteroidaceae|g__Bacteroides|s__Bacteroides_uniformis	159	3962	439	0.141739	0.00913724	5p	0.326793	0.406897	0.266311	580	92516
SGB4577_group	k__Bacteria|p__Firmicutes|c__Clostridia|o__Clostridiales|f__Lachnospiraceae|g__Coprococcus|s__Coprococcus_comes	109	2683	448	0.122096	0.00557231	5p	0.248221	0.692029	0.0597504	552	96468
SGB4212	k__Bacteria|p__Firmicutes|c__Clostridia|o__Clostridiales|f__Ruminococcaceae|g__GGB3189|s__GGB3189_SGB4212	200	4584	31	0.207519	0.0250565	3p	1	0	0	25	410
SGB15395	k__Bacteria|p__Firmicutes|c__Clostridia|o__Clostridia_unclassified|f__Clostridia_unclassified|g__Clostridia_unclassified|s__Clostridia_bacterium	106	2805	18	0.455952	0.118845	3p	0.993377	0	0.00662252	2	151
SGB14921	k__Bacteria|p__Firmicutes|c__Clostridia|o__Clostridia_unclassified|f__Clostridia_unclassified|g__GGB9522|s__GGB9522_SGB14921	108	7387	89	0.459508	0.0220745	3p	0.422563	0.576923	0.000514139	26	3890
SGB4803	k__Bacteria|p__Firmicutes|c__Clostridia|o__Clostridiales|f__Lachnospiraceae|g__Lachnospiraceae_unclassified|s__Lachnospiraceae_bacterium	200	665	5	0.123609						0	10
SGB4825	k__Bacteria|p__Firmicutes|c__Clostridia|o__Clostridiales|f__Lachnospiraceae|g__Blautia|s__Blautia_schinkii	77	2957	54	0.214465	0.0156746	3p	0.550182	0.448276	0.00154202	29	1297
SGB5858	k__Bacteria|p__Firmicutes|c__Negativicutes|o__Veillonellales|f__Veillonellaceae|g__Megasphaera|s__Megasphaera_sp_BL7	79	1103	10	0.0522817						6	30
SGB4741	k__Bacteria|p__Firmicutes|c__Clostridia|o__Clostridiales|f__Clostridiaceae|g__Hungatella|s__Hungatella_hathewayi	190	693	5	0.232612						0	10
SGB1600	k__Bacteria|p__Bacteroidetes|c__Bacteroidia|o__Bacteroidales|f__Prevotellaceae|g__GGB1227|s__GGB1227_SGB1600	200	4308	8	0.23967						1	27
SGB15254	k__Bacteria|p__Firmicutes|c__Clostridia|o__Clostridiales|f__Oscillospiraceae|g__Oscillibacter|s__Oscillibacter_sp_ER4	188	8113	369	0.148749	0.0111752	5p	0.324824	0.414538	0.260637	509	65194
SGB9273	k__Bacteria|p__Proteobacteria|c__Betaproteobacteria|o__Burkholderiales|f__Sutterellaceae|g__Duodenibacillus|s__Duodenibacillus_massiliensis	196	3491	24	0.265313	0.0533841	3p	1	0	0	26	250
SGB15053_group	k__Bacteria|p__Firmicutes|c__Clostridia|o__Clostridiales|f__Ruminococcaceae|g__GGB9615|s__GGB9615_SGB15053	182	7638	261	0.334545	0.0118531	5p	0.426175	0.301676	0.272149	358	31773
SGB14042	k__Bacteria|p__Firmicutes|c__Clostridia|o__Clostridia_unclassified|f__Clostridia_unclassified|g__Clostridia_unclassified|s__Clostridia_bacterium	198	983	7	0.243303						0	15
SGB6939	k__Bacteria|p__Firmicutes|c__Negativicutes|o__Veillonellales|f__Veillonellaceae|g__Veillonella|s__Veillonella_parvula	113	1188	9	0.392737						3	18
SGB14854	k__Bacteria|p__Firmicutes|c__Clostridia|o__Clostridia_unclassified|f__Clostridia_unclassified|g__Clostridia_unclassified|s__Clostridia_bacterium	133	3257	32	0.456075						0	496
SGB15447	k__Bacteria|p__Proteobacteria|c__Deltaproteobacteria|o__Desulfovibrionales|f__Desulfovibrionaceae|g__Desulfovibrionaceae_unclassified|s__Desulfovibrionaceae_bacterium	146	2499	20	0.395458	0.0638621	3p	0.789474	0	0.210526	38	152
SGB15035	k__Bacteria|p__Firmicutes|c__Clostridia|o__Clostridiales|f__Ruminococcaceae|g__GGB9603|s__GGB9603_SGB15035	83	2904	11	0.382795						9	46
SGB5117	k__Bacteria|p__Firmicutes|c__Clostridia|o__Clostridiales|f__Lachnospiraceae|g__Coprococcus|s__Coprococcus_eutactus	197	8253	186	0.0709164	0.00088991	Youden	0.668447	0.33125	0.000303159	160	16493
SGB2275	k__Bacteria|p__Bacteroidetes|c__Flavobacteriia|o__Flavobacteriales|f__Flavobacteriales_unclassified|g__Flavobacteriales_unclassified|s__Flavobacteriales_bacterium	183	1207	4	0.23343						1	5
SGB4831_group	k__Bacteria|p__Firmicutes|c__Clostridia|o__Clostridiales|f__Lachnospiraceae|g__Blautia|s__Blautia_SGB4831	177	7177	151	0.364793	0.0153881	3p	0.574396	0.416667	0.00893726	24	11301
SGB4364	k__Bacteria|p__Firmicutes|c__Clostridia|o__Clostridia_unclassified|f__Clostridia_unclassified|g__GGB3303|s__GGB3303_SGB4364	196	4123	6	0.138411						3	12
SGB6796_group	k__Bacteria|p__Firmicutes|c__Clostridia|o__Clostridiales|f__Eubacteriaceae|g__Eubacterium|s__Eubacterium_sp_AM28_29	99	4981	211	0.18335	0.00636644	5p	0.391689	0.351759	0.256552	199	21329
SGB5765_group	k__Bacteria|p__Firmicutes|c__Negativicutes|o__Acidaminococcales|f__Acidaminococcaceae|g__Phascolarctobacterium|s__Phascolarctobacterium_succinatutens	135	17647	157	0.267269	0.00354642	Youden	0.740235	0.244755	0.0150102	143	11792
SGB8130	k__Bacteria|p__Firmicutes|c__Bacilli|o__Lactobacillales|f__Streptococcaceae|g__Streptococcus|s__Streptococcus_oralis	26	535	4	0.414019						0	6
SGB15120	k__Bacteria|p__Firmicutes|c__Clostridia|o__Clostridiales|f__Clostridiales_unclassified|g__Evtepia|s__Evtepia_gabavorous	182	3484	160	0.150573	0.000345264	Youden	0.639119	0.32	0.0408808	50	12353
SGB6487	k__Bacteria|p__Firmicutes|c__Bacilli|o__Bacilli_unclassified|f__Bacilli_unclassified|g__Bacilli_unclassified|s__Bacilli_unclassified_SGB6487	178	3944	15	0.339131	0.0313223	3p	1	0	0	1	104
SGB9274	k__Bacteria|p__Planctomycetes|c__Planctomycetia|o__Pirellulales|f__Pirellulaceae|g__GGB6565|s__GGB6565_SGB9274	186	4342	5	0.184938						0	10
SGB17248	k__Bacteria|p__Actinobacteria|c__Actinobacteria|o__Bifidobacteriales|f__Bifidobacteriaceae|g__Bifidobacterium|s__Bifidobacterium_longum	198	4096	323	0.175909	0.00459948	Youden	0.321675	0.674931	0.00339404	363	50677
SGB1871	k__Bacteria|p__Bacteroidetes|c__Bacteroidia|o__Bacteroidales|f__Bacteroidaceae|g__Bacteroides|s__Bacteroides_ovatus	108	2968	195	0.306068	0.00767701	5p	0.277775	0.659574	0.0626505	94	17861
SGB14909	k__Bacteria|p__Firmicutes|c__Clostridia|o__Clostridiales|f__Ruminococcaceae|g__GGB9512|s__GGB9512_SGB14909	173	9491	124	0.2986	0.0190321	3p	0.873797	0.125	0.00120337	24	7479
SGB6816	k__Bacteria|p__Firmicutes|c__Clostridia|o__Clostridiales|f__Eubacteriaceae|g__Eubacterium|s__Eubacterium_sp_AF22_8LB	179	3164	13	0.10741						0	78
SGB9262	k__Bacteria|p__Proteobacteria|c__Betaproteobacteria|o__Burkholderiales|f__Sutterellaceae|g__Parasutterella|s__Parasutterella_excrementihominis	85	957	39	0.397583	0.00648817	3p	0.467675	0	0.532325	14	727
SGB6428	k__Bacteria|p__Firmicutes|c__Bacilli|o__Bacilli_unclassified|f__Bacilli_unclassified|g__Bacilli_unclassified|s__Bacilli_unclassified_SGB6428	174	2555	7	0.329093						0	15
SGB8002	k__Bacteria|p__Firmicutes|c__Bacilli|o__Lactobacillales|f__Streptococcaceae|g__Streptococcus|s__Streptococcus_thermophilus	31	105	236	0.171874	4.96562e-06	3p	0.115628	0.288889	0.595483	45	27450
SGB2321	k__Bacteria|p__Bacteroidetes|c__Bacteroidia|o__Bacteroidales|f__Rikenellaceae|g__GGB1689|s__GGB1689_SGB2321	171	5446	6	0.280389						1	14
SGB6320	k__Bacteria|p__Firmicutes|c__Clostridia|o__Clostridia_unclassified|f__Clostridia_unclassified|g__Clostridia_unclassified|s__Clostridia_bacterium	190	403	4	0.187345						0	6
SGB14932	k__Bacteria|p__Firmicutes|c__Clostridia|o__Clostridia_unclassified|f__Clostridia_unclassified|g__Clostridia_unclassified|s__Clostridia_bacterium	122	623	8	0.367376						0	28
SGB14336	k__Bacteria|p__Actinobacteria|c__Coriobacteriia|o__Eggerthellales|f__Eggerthellaceae|g__GGB9361|s__GGB9361_SGB14336	160	7853	28	0.390028	0.0350116	3p	0.991643	0	0.00835655	19	359
SGB6524	k__Bacteria|p__Firmicutes|c__Bacilli|o__Bacilli_unclassified|f__Bacilli_unclassified|g__GGB4711|s__GGB4711_SGB6524	200	2120	9	0.218658						0	36
SGB14908	k__Bacteria|p__Firmicutes|c__Clostridia|o__Clostridiales|f__Ruminococcaceae|g__Ruminococcaceae_unclassified|s__Ruminococcaceae_bacterium	184	7969	11	0.308616	0.160789	3p	1	0	0	2	53
SGB1862	k__Bacteria|p__Bacteroidetes|c__Bacteroidia|o__Bacteroidales|f__Bacteroidaceae|g__Bacteroides|s__Bacteroides_finegoldii	193	8425	76	0.29376	0.0093708	3p	0.863501	0.114286	0.0222134	35	2521
SGB4781	k__Bacteria|p__Firmicutes|c__Clostridia|o__Clostridiales|f__Lachnospiraceae|g__Lachnospiraceae_unclassified|s__Lachnospiraceae_bacterium	148	8010	252	0.429478	0.0101631	5p	0.383074	0.457143	0.159783	70	31305
SGB6771	k__Bacteria|p__Firmicutes|c__Erysipelotrichia|o__Erysipelotrichales|f__Erysipelotrichaceae|g__Coprobacillus|s__Coprobacillus_cateniformis	168	688	16	0.355196						0	120
SGB14367	k__Bacteria|p__Actinobacteria|c__Coriobacteriia|o__Coriobacteriales|f__Atopobiaceae|g__Olsenella|s__Olsenella_provencensis	199	3458	7	0.183343						1	20
SGB15265_group	k__Bacteria|p__Firmicutes|c__Clostridia|o__Clostridiales|f__Ruminococcaceae|g__Ruminococcaceae_unclassified|s__Ruminococcaceae_unclassified_SGB15265	34	2216	241	0.192883	0.0137763	Youden	0.476458	0.476071	0.0474718	397	27806
SGB14906	k__Bacteria|p__Firmicutes|c__Clostridia|o__Clostridiales|f__Ruminococcaceae|g__Ruminococcaceae_unclassified|s__Ruminococcaceae_bacterium	127	7174	42	0.413796	0.0524744	3p	1	0	0	10	851
SGB5071	k__Bacteria|p__Firmicutes|c__Clostridia|o__Clostridiales|f__Lachnospiraceae|g__GGB3737|s__GGB3737_SGB5071	193	1756	5	0.303189						0	10
SGB2215	k__Bacteria|p__Bacteroidetes|c__Bacteroidia|o__Bacteroidales|f__Rikenellaceae|g__Rikenellaceae_unclassified|s__Rikenellaceae_bacterium	199	3005	4	0.148419						1	5
SGB8655	k__Bacteria|p__Candidatus_Melainabacteria|c__Candidatus_Melainabacteria_unclassified|o__Candidatus_Gastranaerophilales|f__Candidatus_Gastranaerophilales_unclassified|g__GGB6021|s__GGB6021_SGB8655	77	493	4	0.0811359						0	6
SGB4930	k__Bacteria|p__Firmicutes|c__Clostridia|o__Clostridiales|f__Lachnospiraceae|g__GGB3637|s__GGB3637_SGB4930	198	5428	29	0.15225	0.101993	3p	0.913838	0	0.0861619	23	383
SGB14749	k__Bacteria|p__Actinobacteria|c__Coriobacteriia|o__Coriobacteriales|f__Coriobacteriaceae|g__Enorma|s__Enorma_massiliensis	195	13467	17	0.160265						0	136
SGB8625	k__Bacteria|p__Candidatus_Melainabacteria|c__Candidatus_Melainabacteria_unclassified|o__Candidatus_Gastranaerophilales|f__Candidatus_Gastranaerophilales_unclassified|g__Candidatus_Gastranaerophilales_unclassified|s__Candidatus_Gastranaerophilales_bacterium	95	600	4	0.347917						0	6
SGB4673	k__Bacteria|p__Firmicutes|c__Clostridia|o__Clostridiales|f__Lachnospiraceae|g__Lachnospiraceae_unclassified|s__Lachnospiraceae_bacterium	198	360	4	0.178472						0	6
SGB4746	k__Bacteria|p__Firmicutes|c__Clostridia|o__Clostridiales|f__Lachnospiraceae|g__Lachnospiraceae_unclassified|s__Lachnospiraceae_bacterium	75	2270	33	0.37796	0.0258437	3p	0.981633	0	0.0183673	6	490
SGB4906	k__Bacteria|p__Firmicutes|c__Clostridia|o__Clostridiales|f__Lachnospiraceae|g__Lachnospiraceae_unclassified|s__Lachnospiraceae_bacterium	185	1371	6	0.258935						1	14
SGB4964	k__Bacteria|p__Firmicutes|c__Clostridia|o__Clostridiales|f__Lachnospiraceae|g__Lachnospiraceae_unclassified|s__Lachnospiraceae_bacterium	187	8231	263	0.201273	0.00430681	Youden	0.387018	0.606272	0.00671	287	33383
SGB2304	k__Bacteria|p__Bacteroidetes|c__Bacteroidia|o__Bacteroidales|f__Rikenellaceae|g__Alistipes|s__Alistipes_sp_An31A	110	1263	17	0.0443389	0.212028	3p	1	0	0	21	115
SGB5060	k__Bacteria|p__Firmicutes|c__Clostridia|o__Clostridiales|f__Lachnospiraceae|g__Lachnospiraceae_unclassified|s__Lachnospiraceae_bacterium	140	4433	63	0.43329	0.0300259	3p	0.99788	0	0.00211977	4	1887
SGB14243	k__Bacteria|p__Firmicutes|c__Clostridia|o__Clostridia_unclassified|f__Clostridia_unclassified|g__GGB9288|s__GGB9288_SGB14243	178	2403	7	0.388443						0	21
SGB2121	k__Bacteria|p__Bacteroidetes|c__Bacteroidia|o__Bacteroidales|f__Bacteroidales_unclassified|g__GGB1538|s__GGB1538_SGB2121	198	11239	13	0.132396	0.0950478	3p	1	0	0	16	50
SGB15313	k__Bacteria|p__Firmicutes|c__Clostridia|o__Clostridiales|f__Ruminococcaceae|g__GGB9739|s__GGB9739_SGB15313	199	1510	4	0.16904						1	5
SGB15408	k__Bacteria|p__Firmicutes|c__Clostridia|o__Clostridia_unclassified|f__Clostridia_unclassified|g__Clostridia_unclassified|s__Clostridia_bacterium	197	1476	4	0.305894						1	5
SGB14853	k__Bacteria|p__Firmicutes|c__Clostridia|o__Clostridiales|f__Ruminococcaceae|g__Ruminococcaceae_unclassified|s__Clostridium_leptum	174	3670	54	0.362585	0.0101248	3p	0.9993	0	0.00069979	2	1429
SGB4882	k__Bacteria|p__Firmicutes|c__Clostridia|o__Clostridiales|f__Lachnospiraceae|g__Lachnospiraceae_unclassified|s__Lachnospiraceae_unclassified_SGB4882	179	5544	34	0.319532	0.0586984	3p	0.833333	0	0.166667	6	522
SGB4596	k__Bacteria|p__Firmicutes|c__Clostridia|o__Clostridiales|f__Lachnospiraceae|g__Lachnospiraceae_unclassified|s__Lachnospiraceae_bacterium	158	915	7	0.394223						0	21
SGB14253	k__Bacteria|p__Firmicutes|c__Clostridia|o__Clostridia_unclassified|f__Clostridia_unclassified|g__Clostridia_unclassified|s__Clostridia_bacterium	118	3243	7	0.416325						1	20
SGB14794	k__Bacteria|p__Actinobacteria|c__Coriobacteriia|o__Eggerthellales|f__Eggerthellaceae|g__Eggerthellaceae_unclassified|s__Eggerthellaceae_bacterium	88	1477	4	0.129993						1	5
SGB4644	k__Bacteria|p__Firmicutes|c__Clostridia|o__Clostridiales|f__Clostridiaceae|g__Clostridium|s__Clostridium_sp_AF36_4	196	13801	205	0.254638	0.00735645	Youden	0.474637	0.52	0.00536341	150	19950
SGB9280	k__Bacteria|p__Proteobacteria|c__Betaproteobacteria|o__Burkholderiales|f__Sutterellaceae|g__Sutterella|s__Sutterella_sp_AM11_39	179	4074	17	0.245935	0.149803	3p	1	0	0	8	112
SGB10115	k__Bacteria|p__Proteobacteria|c__Gammaproteobacteria|o__Enterobacterales|f__Enterobacteriaceae|g__Klebsiella|s__Klebsiella_pneumoniae	198	3894	13	0.205444						0	78
SGB15260	k__Bacteria|p__Firmicutes|c__Clostridia|o__Clostridiales|f__Ruminococcaceae|g__Ruminococcaceae_unclassified|s__Ruminococcaceae_unclassified_SGB15260	77	5350	162	0.206373	0.000683117	Youden	0.53723	0.439394	0.0233762	132	12748
SGB4608	k__Bacteria|p__Firmicutes|c__Clostridia|o__Clostridiales|f__Lachnospiraceae|g__Mediterraneibacter|s__Ruminococcus_torques	170	388	245	0.0877662	0.00922671	3p	0.628988	0.37037	0.00064148	27	29619
SGB7045	k__Bacteria|p__Firmicutes|c__Bacilli|o__Lactobacillales|f__Lactobacillaceae|g__Lactobacillus|s__Lactobacillus_crispatus	195	385	4	0.235714						0	6
SGB4668	k__Bacteria|p__Firmicutes|c__Clostridia|o__Clostridiales|f__Lachnospiraceae|g__Lachnospiraceae_unclassified|s__Lachnospiraceae_bacterium	200	752	6	0.124113						1	14
SGB8095	k__Bacteria|p__Firmicutes|c__Bacilli|o__Lactobacillales|f__Streptococcaceae|g__Streptococcus|s__Streptococcus_infantis	38	510	5	0.383137						0	10
SGB4290	k__Bacteria|p__Firmicutes|c__Clostridia|o__Clostridiales|f__Ruminococcaceae|g__Ruminococcus|s__Ruminococcus_sp_NSJ_71	200	9873	91	0.0361018	0.00775237	Youden	0.756717	0.216667	0.026616	60	3945
SGB14822	k__Bacteria|p__Actinobacteria|c__Coriobacteriia|o__Coriobacteriales|f__Coriobacteriaceae|g__Senegalimassilia|s__Senegalimassilia_faecalis	172	7640	26	0.307551	0.0284499	3p	1	0	0	2	323
SGB14954	k__Bacteria|p__Firmicutes|c__Clostridia|o__Clostridia_unclassified|f__Clostridia_unclassified|g__Clostridia_unclassified|s__Clostridia_bacterium	199	3618	6	0.109637						1	14
SGB4953	k__Bacteria|p__Firmicutes|c__Clostridia|o__Clostridiales|f__Lachnospiraceae|g__Lachnospiraceae_unclassified|s__Lachnospiraceae_bacterium	193	6919	58	0.231467	0.00322807	Youden	0.716803	0.279412	0.00378549	68	1585
SGB15127	k__Bacteria|p__Firmicutes|c__Clostridia|o__Clostridiales|f__Clostridiales_unclassified|g__Intestinimonas|s__Intestinimonas_massiliensis	147	986	5	0.405477						0	10
SGB6188	k__Bacteria|p__Firmicutes|c__Clostridia|o__Clostridiales|f__Clostridiaceae|g__GGB4491|s__GGB4491_SGB6188	81	416	4	0.332332						0	6
SGB1948	k__Bacteria|p__Bacteroidetes|c__Bacteroidia|o__Bacteroidales|f__Tannerellaceae|g__Parabacteroides|s__Parabacteroides_johnsonii	80	1798	32	0.355134	0.00207068	3p	0.873984	0	0.126016	4	492
SGB4042	k__Bacteria|p__Firmicutes|c__Erysipelotrichia|o__Erysipelotrichales|f__Erysipelotrichaceae|g__Amedibacterium|s__Amedibacterium_intestinale	198	4080	16	0.175506						0	120
SGB8770	k__Bacteria|p__Verrucomicrobia|c__Opitutae|o__Puniceicoccales|f__Puniceicoccaceae|g__Puniceicoccaceae_unclassified|s__Puniceicoccaceae_bacterium_Marseille_Q1082	41	179	4	0.21648						1	5
SGB4659	k__Bacteria|p__Firmicutes|c__Clostridia|o__Clostridiales|f__Clostridiaceae|g__Clostridium|s__Clostridium_sp_AF34_13	173	5626	62	0.321508	0.0185976	3p	0.682927	0.317073	0	41	1789
SGB4832	k__Bacteria|p__Firmicutes|c__Clostridia|o__Clostridiales|f__Lachnospiraceae|g__Lachnospiraceae_unclassified|s__Lachnospiraceae_bacterium	178	4777	128	0.344029	0.0221957	5p	0.655117	0.185185	0.159698	54	7821
SGB15049	k__Bacteria|p__Firmicutes|c__Clostridia|o__Clostridiales|f__Ruminococcaceae|g__GGB9614|s__GGB9614_SGB15049	136	1178	8	0.398557						3	25
SGB72433_group	k__Bacteria|p__Proteobacteria|c__Alphaproteobacteria|o__Rhizobiales|f__Phyllobacteriaceae|g__GGB38171|s__GGB38171_SGB72433	41	4199	121	0.268836	0.00473785	Youden	0.516885	0.482143	0.000971682	56	7204
SGB4046	k__Bacteria|p__Firmicutes|c__Erysipelotrichia|o__Erysipelotrichales|f__Erysipelotrichaceae|g__Holdemania|s__Holdemania_filiformis	61	963	4	0.388629						0	6
SGB14952	k__Bacteria|p__Firmicutes|c__Clostridia|o__Clostridia_unclassified|f__Clostridia_unclassified|g__Clostridia_unclassified|s__Clostridia_bacterium	91	515	6	0.371845						0	15
SGB4606	k__Bacteria|p__Firmicutes|c__Clostridia|o__Clostridiales|f__Lachnospiraceae|g__Mediterraneibacter|s__Mediterraneibacter_glycyrrhizinilyticus	177	5083	52	0.375259	0.0346449	3p	0.996981	0	0.00301887	1	1325
SGB6579	k__Bacteria|p__Firmicutes|c__Bacilli|o__Bacilli_unclassified|f__Bacilli_unclassified|g__GGB4750|s__GGB4750_SGB6579	153	2389	9	0.315055						1	35
SGB4184	k__Bacteria|p__Firmicutes|c__Clostridia|o__Clostridiales|f__Ruminococcaceae|g__Ruminococcaceae_unclassified|s__Ruminococcaceae_bacterium	198	3648	44	0.156624	0.00232941	3p	0.663475	0.333333	0.00319149	6	940
SGB6179	k__Bacteria|p__Firmicutes|c__Clostridia|o__Clostridiales|f__Clostridiaceae|g__Clostridium|s__Clostridium_SGB6179	169	1204	27	0.272118						0	351
SGB4423	k__Bacteria|p__Firmicutes|c__Clostridia|o__Clostridiales|f__Ruminococcaceae|g__GGB3343|s__GGB3343_SGB4423	200	3635	20	0.114553	0.0145186	3p	1	0	0	19	171
SGB72500_group	k__Bacteria|p__Actinobacteria|c__CFGB4469|o__OFGB4469|f__FGB4469|g__GGB18384|s__GGB18384_SGB72500	188	10517	28	0.206506	0.106968	3p	1	0	0	24	354
SGB14797_group	k__Bacteria|p__Actinobacteria|c__Coriobacteriia|o__Eggerthellales|f__Eggerthellaceae|g__Adlercreutzia|s__Adlercreutzia_equolifaciens	55	3141	132	0.345825	0.0141662	3p	0.438089	0.555556	0.00635518	18	8497
SGB5818	k__Bacteria|p__Firmicutes|c__Negativicutes|o__Veillonellales|f__Veillonellaceae|g__Dialister|s__Dialister_succinatiphilus	120	2312	4	0.114511						1	5
SGB7144	k__Bacteria|p__Firmicutes|c__Bacilli|o__Lactobacillales|f__Lactobacillaceae|g__Lacticaseibacillus|s__Lacticaseibacillus_rhamnosus	195	2193	7	0.215686						0	21
SGB25437	k__Bacteria|p__Firmicutes|c__Clostridia|o__Clostridiales|f__Lachnospiraceae|g__Coprococcus|s__Coprococcus_sp_AF21_14LB	89	4404	7	0.263073						0	21
SGB15236	k__Bacteria|p__Firmicutes|c__Clostridia|o__Clostridiales|f__Ruminococcaceae|g__Ruminococcaceae_unclassified|s__Ruminococcaceae_unclassified_SGB15236	200	5063	152	0.251439	0.0111722	Youden	0.385218	0.605128	0.00965392	195	10980
SGB4777	k__Bacteria|p__Firmicutes|c__Clostridia|o__Clostridiales|f__Lachnospiraceae|g__GGB3570|s__GGB3570_SGB4777	177	9890	129	0.411271	0.0121764	Youden	0.616298	0.377193	0.00650946	114	8142
SGB4749	k__Bacteria|p__Firmicutes|c__Clostridia|o__Clostridiales|f__Clostridiaceae|g__Clostridium|s__Clostridium_sp_AM22_11AC	128	815	209	0.32878	0.0141133	5p	0.39831	0.34104	0.260649	173	20330
SGB6305	k__Bacteria|p__Firmicutes|c__Clostridia|o__Clostridia_unclassified|f__Clostridia_unclassified|g__GGB4566|s__GGB4566_SGB6305	179	2361	43	0.359422	0.012137	3p	0.998836	0	0.00116414	2	859
SGB6584	k__Bacteria|p__Tenericutes|c__Mollicutes|o__Acholeplasmatales|f__Acholeplasmatales_unclassified|g__Acholeplasmatales_unclassified|s__Acholeplasmatales_unclassified_SGB6584	194	1447	6	0.299355						0	15
SGB1617_group	k__Bacteria|p__Bacteroidetes|c__Bacteroidia|o__Bacteroidales|f__Prevotellaceae|g__Prevotella|s__Prevotella_hominis	195	7938	28	0.113183	0.0917471	3p	0.996923	0	0.00307692	26	325
SGB4862	k__Bacteria|p__Firmicutes|c__Clostridia|o__Clostridiales|f__Lachnospiraceae|g__Blautia|s__Blautia_caecimuris	194	2917	62	0.245902	0.0178365	3p	0.986857	0	0.0131435	4	1826
SGB13983	k__Bacteria|p__Firmicutes|c__Clostridia|o__Clostridia_unclassified|f__Clostridia_unclassified|g__Clostridia_unclassified|s__Clostridia_bacterium	132	1504	5	0.375665						0	6
SGB4621	k__Bacteria|p__Firmicutes|c__Clostridia|o__Clostridiales|f__Lachnospiraceae|g__GGB3463|s__GGB3463_SGB4621	196	3504	11	0.228596						0	55
SGB15225	k__Bacteria|p__Firmicutes|c__Clostridia|o__Clostridiales|f__Ruminococcaceae|g__GGB9705|s__GGB9705_SGB15225	85	3566	28	0.44406	0.0643134	3p	0.988372	0	0.0116279	7	344
SGB4965	k__Bacteria|p__Firmicutes|c__CFGB1456|o__OFGB1456|f__FGB1456|g__GGB3654|s__GGB3654_SGB4965	192	1371	7	0.195165						4	17
SGB1677	k__Bacteria|p__Bacteroidetes|c__Bacteroidia|o__Bacteroidales|f__Prevotellaceae|g__Prevotella|s__Prevotella_sp_885	193	15215	21	0.0675273	0.116511	3p	1	0	0	11	199
SGB1867	k__Bacteria|p__Bacteroidetes|c__Bacteroidia|o__Bacteroidales|f__Bacteroidaceae|g__Bacteroides|s__Bacteroides_xylanisolvens	23	931	106	0.347051	0.0133693	3p	0.473286	0.448276	0.0784386	29	5431
SGB1890	k__Bacteria|p__Bacteroidetes|c__Bacteroidia|o__Bacteroidales|f__Bacteroidaceae|g__Bacteroidaceae_unclassified|s__Bacteroidaceae_bacterium	198	2672	5	0.244237						0	10
SGB15072	k__Bacteria|p__Firmicutes|c__Clostridia|o__Clostridiales|f__Ruminococcaceae|g__GGB9621|s__GGB9621_SGB15072	166	336	5	0.326786						1	9
SGB4553	k__Bacteria|p__Firmicutes|c__Clostridia|o__Clostridiales|f__Lachnospiraceae|g__Mediterraneibacter|s__Mediterraneibacter_sp_gm002	172	6188	30	0.266403						0	435
SGB4826_group	k__Bacteria|p__Firmicutes|c__Clostridia|o__Clostridiales|f__Lachnospiraceae|g__Blautia|s__Blautia_massiliensis	99	2323	412	0.103059	0.00354955	Youden	0.370525	0.620253	0.0092218	316	82305
SGB17256	k__Bacteria|p__Actinobacteria|c__Actinobacteria|o__Bifidobacteriales|f__Bifidobacteriaceae|g__Bifidobacterium|s__Bifidobacterium_bifidum	200	8585	92	0.0647616	0.0273375	3p	0.831619	0.166667	0.00171443	12	4083
SGB4037_group	k__Bacteria|p__Firmicutes|c__Erysipelotrichia|o__Erysipelotrichales|f__Erysipelotrichaceae|g__Erysipelatoclostridium|s__Clostridium_innocuum	185	2233	23	0.328842						0	253
SGB14845	k__Bacteria|p__Firmicutes|c__Clostridia|o__Clostridia_unclassified|f__Clostridia_unclassified|g__Clostridia_unclassified|s__Clostridia_bacterium	183	5515	18	0.351707	0.0928986	3p	1	0	0	1	152
SGB4571	k__Bacteria|p__Firmicutes|c__Clostridia|o__Clostridiales|f__Lachnospiraceae|g__Dorea|s__Dorea_sp_AF24_7LB	183	7441	187	0.330937	0.0103187	3p	0.832642	0.166667	0.000690966	24	17367
SGB9224	k__Bacteria|p__Verrucomicrobia|c__Verrucomicrobiae|o__Verrucomicrobiales|f__Akkermansiaceae|g__Akkermansia|s__Akkermansia_sp_KLE1605	54	503	6	0.120941						0	15
SGB15065	k__Bacteria|p__Firmicutes|c__Clostridia|o__Clostridiales|f__Ruminococcaceae|g__GGB9618|s__GGB9618_SGB15065	61	339	5	0.437168						1	9
SGB4317	k__Bacteria|p__Firmicutes|c__Clostridia|o__Clostridia_unclassified|f__Clostridia_unclassified|g__Clostridia_unclassified|s__Clostridia_unclassified_SGB4317	196	2477	12	0.0465953	0.0121976	3p	1	0	0	3	63
SGB5065	k__Bacteria|p__Firmicutes|c__Clostridia|o__Clostridiales|f__Lachnospiraceae|g__Butyrivibrio|s__Butyrivibrio_crossotus	199	8211	27	0.12684	0.0884064	3p	0.870968	0.129032	0	31	320
SGB1680	k__Bacteria|p__Bacteroidetes|c__Bacteroidia|o__Bacteroidales|f__Prevotellaceae|g__Prevotella|s__Prevotella_SGB1680	194	11887	19	0.0795783	0.0858216	3p	0.993711	0	0.00628931	12	159
SGB3573	k__Bacteria|p__Firmicutes|c__Clostridia|o__Clostridia_unclassified|f__Clostridia_unclassified|g__Clostridia_unclassified|s__Clostridia_bacterium	118	3523	9	0.442836						0	36
SGB6472	k__Bacteria|p__Firmicutes|c__Bacilli|o__Bacilli_unclassified|f__Bacilli_unclassified|g__Bacilli_unclassified|s__Bacilli_bacterium	195	2169	8	0.16027						0	28
SGB1699	k__Bacteria|p__Bacteroidetes|c__Bacteroidia|o__Bacteroidales|f__Prevotellaceae|g__GGB1266|s__GGB1266_SGB1699	200	24849	96	0.0898703	0.0329801	5p	0.617867	0.296	0.086133	125	4435
SGB15012	k__Bacteria|p__Firmicutes|c__Clostridia|o__Clostridiales|f__Ruminococcaceae|g__GGB9590|s__GGB9590_SGB15012	131	3198	6	0.325464						1	14
SGB14311	k__Bacteria|p__Firmicutes|c__Clostridia|o__Clostridia_unclassified|f__Clostridia_unclassified|g__Clostridia_unclassified|s__Clostridia_bacterium	193	10619	127	0.250329	0.0219422	5p	0.410846	0.27551	0.313643	98	7652
SGB1858	k__Bacteria|p__Bacteroidetes|c__Bacteroidia|o__Bacteroidales|f__Bacteroidaceae|g__Bacteroides|s__Bacteroides_nordii	158	3737	12	0.369183						0	55
SGB14247	k__Bacteria|p__Firmicutes|c__Clostridia|o__Clostridia_unclassified|f__Clostridia_unclassified|g__Clostridia_unclassified|s__Clostridia_bacterium	169	4749	24	0.347591	0.0320402	3p	1	0	0	1	275
SGB6447	k__Bacteria|p__Firmicutes|c__Bacilli|o__Bacilli_unclassified|f__Bacilli_unclassified|g__Bacilli_unclassified|s__Bacilli_bacterium	200	3731	6	0.0579827						0	15
SGB1662	k__Bacteria|p__Bacteroidetes|c__Bacteroidia|o__Bacteroidales|f__Prevotellaceae|g__Prevotella|s__Prevotella_pectinovora	197	3441	5	0.242662						0	10
SGB1586	k__Bacteria|p__Bacteroidetes|c__Bacteroidia|o__Bacteroidales|f__Prevotellaceae|g__GGB1219|s__GGB1219_SGB1586	149	2755	4	0.271597						0	6
SGB7038_group	k__Bacteria|p__Firmicutes|c__Bacilli|o__Lactobacillales|f__Lactobacillaceae|g__Lactobacillus|s__Lactobacillus_gasseri	191	1665	12	0.287237						0	66
SGB15203	k__Bacteria|p__Firmicutes|c__Clostridia|o__Clostridiales|f__Ruminococcaceae|g__GGB9694|s__GGB9694_SGB15203	134	2952	17	0.322712	0.044701	3p	1	0	0	1	135
SGB3989	k__Bacteria|p__Firmicutes|c__Clostridia|o__Clostridia_unclassified|f__Clostridia_unclassified|g__Clostridia_unclassified|s__Clostridia_bacterium	94	1836	46	0.455125	0.0340334	3p	0.901026	0.0833333	0.0156403	12	1023
SGB9712_group	k__Bacteria|p__Proteobacteria|c__Gammaproteobacteria|o__Pasteurellales|f__Pasteurellaceae|g__Haemophilus|s__Haemophilus_parainfluenzae	113	3848	8	0.411805						0	28
SGB14779	k__Bacteria|p__Actinobacteria|c__Coriobacteriia|o__Eggerthellales|f__Eggerthellaceae|g__Slackia|s__Slackia_piriformis	69	2103	20	0.277413						0	190
SGB4687	k__Bacteria|p__Firmicutes|c__CFGB1434|o__OFGB1434|f__FGB1434|g__GGB3510|s__GGB3510_SGB4687	171	1485	5	0.350438						0	10
SGB4779	k__Bacteria|p__Firmicutes|c__Clostridia|o__Clostridiales|f__Lachnospiraceae|g__Blautia|s__Blautia_sp_OF03_15BH	85	3498	50	0.417227	0.0381644	3p	0.400179	0.583333	0.016488	12	1213
SGB6276	k__Bacteria|p__Firmicutes|c__Clostridia|o__Clostridia_unclassified|f__Clostridia_unclassified|g__Clostridia_unclassified|s__Clostridia_unclassified_SGB6276	143	8787	70	0.356827	0.0239871	3p	0.699162	0.294118	0.00671987	34	2381
SGB1797	k__Bacteria|p__Bacteroidetes|c__Bacteroidia|o__Bacteroidales|f__Prevotellaceae|g__Paraprevotella|s__Paraprevotella_xylaniphila	81	837	4	0.260454						0	6
SGB4029	k__Bacteria|p__Firmicutes|c__Erysipelotrichia|o__Erysipelotrichales|f__Erysipelotrichaceae|g__Erysipelotrichaceae_unclassified|s__Erysipelotrichaceae_bacterium	172	6166	43	0.361583	0.0481844	3p	0.998833	0	0.00116686	4	857
SGB4771	k__Bacteria|p__Firmicutes|c__Clostridia|o__Clostridiales|f__Lachnospiraceae|g__Lachnospiraceae_unclassified|s__Lachnospiraceae_bacterium	113	3038	25	0.411496	0.0807833	3p	0.842105	0	0.157895	10	266
SGB14230	k__Bacteria|p__Firmicutes|c__Clostridia|o__Clostridia_unclassified|f__Clostridia_unclassified|g__GGB9278|s__GGB9278_SGB14230	197	1142	5	0.222417						3	7
SGB17153_group	k__Bacteria|p__Actinobacteria|c__Actinobacteria|o__Micrococcales|f__Promicromonosporaceae|g__Isoptericola|s__Isoptericola_variabilis	30	585	4	0.35812						0	6
SGB4532	k__Bacteria|p__Firmicutes|c__Clostridia|o__Clostridiales|f__Lachnospiraceae|g__Anaerobutyricum|s__Anaerobutyricum_hallii	134	1356	443	0.0973671	0.00918389	5p	0.360614	0.465704	0.173682	554	94276
SGB3964	k__Bacteria|p__Firmicutes|c__CFGB1217|o__OFGB1217|f__FGB1217|g__GGB2982|s__GGB2982_SGB3964	79	1262	32	0.468354	0.0087598	3p	0.993878	0	0.00612245	6	490
SGB4744	k__Bacteria|p__Firmicutes|c__Clostridia|o__Clostridiales|f__Lachnospiraceae|g__Lachnospiraceae_unclassified|s__Lachnospiraceae_bacterium	158	972	9	0.352623						3	25
SGB15317	k__Bacteria|p__Firmicutes|c__Clostridia|o__Clostridiales|f__Ruminococcaceae|g__Faecalibacterium|s__Faecalibacterium_prausnitzii	140	8483	266	0.216653	0.00784449	Youden	0.385125	0.610063	0.00481209	318	33873
SGB6478	k__Bacteria|p__Firmicutes|c__Bacilli|o__Bacilli_unclassified|f__Bacilli_unclassified|g__Bacilli_unclassified|s__Bacilli_unclassified_SGB6478	196	7045	43	0.236569						0	903
SGB9283	k__Bacteria|p__Proteobacteria|c__Betaproteobacteria|o__Burkholderiales|f__Sutterellaceae|g__Sutterella|s__Sutterella_wadsworthensis	193	9022	73	0.299701	0.0100293	5p	0.5841	0.363636	0.0522634	55	2430
SGB15398	k__Bacteria|p__Firmicutes|c__Clostridia|o__Clostridiales|f__Eubacteriaceae|g__GGB9778|s__GGB9778_SGB15398	123	2136	4	0.378043						0	6
SGB4704	k__Bacteria|p__Firmicutes|c__Clostridia|o__Clostridiales|f__Lachnospiraceae|g__Lachnospiraceae_unclassified|s__Lachnospiraceae_bacterium	139	754	13	0.422159	0.102624	3p	1	0	0	15	63
SGB6502	k__Bacteria|p__Firmicutes|c__Bacilli|o__Bacilli_unclassified|f__Bacilli_unclassified|g__Bacilli_unclassified|s__Bacilli_unclassified_SGB6502	148	1216	4	0.222039						0	6
SGB3993	k__Bacteria|p__Firmicutes|c__Clostridia|o__Clostridia_unclassified|f__Clostridia_unclassified|g__Clostridia_unclassified|s__Clostridia_bacterium	170	2904	13	0.385331						0	78
SGB4658	k__Bacteria|p__Firmicutes|c__Clostridia|o__Clostridiales|f__Clostridiaceae|g__GGB3486|s__GGB3486_SGB4658	184	4540	37	0.330476	0.0402266	3p	0.700988	0.294118	0.00489396	17	613
SGB6358	k__Bacteria|p__Firmicutes|c__Clostridia|o__Clostridia_unclassified|f__Clostridia_unclassified|g__GGB4596|s__GGB4596_SGB6358	200	2797	16	0.211588						0	120
SGB4940	k__Bacteria|p__Firmicutes|c__Clostridia|o__Clostridiales|f__Lachnospiraceae|g__Roseburia|s__Roseburia_inulinivorans	191	7741	342	0.267588	0.00802091	5p	0.286828	0.663043	0.0501287	368	55577
SGB1784	k__Bacteria|p__Bacteroidetes|c__Bacteroidia|o__Bacteroidales|f__Odoribacteraceae|g__Butyricimonas|s__Butyricimonas_virosa	8	98	24	0.44898	0.0173008	3p	0.516364	0.483636	0	1	275
SGB2286	k__Bacteria|p__Bacteroidetes|c__Bacteroidia|o__Bacteroidales|f__Rikenellaceae|g__Alistipes|s__Alistipes_inops	199	4293	66	0.22835	0.00609987	3p	0.861205	0	0.138795	5	2075
SGB7098	k__Bacteria|p__Firmicutes|c__Bacilli|o__Lactobacillales|f__Lactobacillaceae|g__Limosilactobacillus|s__Lactobacillus_vaginalis	63	164	5	0.00243902						1	9
SGB15323	k__Bacteria|p__Firmicutes|c__Clostridia|o__Clostridiales|f__Ruminococcaceae|g__Faecalibacterium|s__Faecalibacterium_prausnitzii	199	13723	73	0.116136	0.00897899	Youden	0.534589	0.4625	0.0029106	80	2405
SGB6312	k__Bacteria|p__Firmicutes|c__Clostridia|o__Clostridia_unclassified|f__Clostridia_unclassified|g__GGB4569|s__GGB4569_SGB6312	142	1486	22	0.107977						0	231
SGB15106	k__Bacteria|p__Firmicutes|c__Clostridia|o__Clostridiales|f__Ruminococcaceae|g__GGB9635|s__GGB9635_SGB15106	185	8727	171	0.165573	0.0217946	Youden	0.594988	0.361446	0.043566	166	14369
SGB1815	k__Bacteria|p__Bacteroidetes|c__Bacteroidia|o__Bacteroidales|f__Bacteroidales_unclassified|g__Phocaeicola|s__Phocaeicola_dorei	77	1189	211	0.175936	0.0121857	5p	0.368628	0.57037	0.0610013	135	21393
SGB14238	k__Bacteria|p__Firmicutes|c__Clostridia|o__Clostridia_unclassified|f__Clostridia_unclassified|g__GGB9285|s__GGB9285_SGB14238	193	1334	6	0.293478						6	9
SGB4960	k__Bacteria|p__Firmicutes|c__Clostridia|o__Clostridiales|f__Eubacteriaceae|g__Eubacterium|s__Eubacterium_ramulus	182	2956	29	0.336324	0.0543775	3p	0.995037	0	0.00496278	3	403
SGB9205	k__Bacteria|p__Lentisphaerae|c__Lentisphaeria|o__Lentisphaeria_unclassified|f__Lentisphaeria_unclassified|g__Lentisphaeria_unclassified|s__Lentisphaeria_bacterium	112	917	6	0.287714						0	15
SGB7106	k__Bacteria|p__Firmicutes|c__Bacilli|o__Lactobacillales|f__Lactobacillaceae|g__Limosilactobacillus|s__Limosilactobacillus_fermentum	200	1883	7	0.163796						0	21
SGB7142	k__Bacteria|p__Firmicutes|c__Bacilli|o__Lactobacillales|f__Lactobacillaceae|g__Lacticaseibacillus|s__Lacticaseibacillus_paracasei	198	2562	11	0.188631						0	55
SGB7995	k__Bacteria|p__Firmicutes|c__Bacilli|o__Lactobacillales|f__Streptococcaceae|g__Streptococcus|s__Streptococcus_sobrinus	195	614	5	0.247231						1	9
SGB5785	k__Bacteria|p__Firmicutes|c__Negativicutes|o__Acidaminococcales|f__Acidaminococcaceae|g__Acidaminococcaceae_unclassified|s__Acidaminococcaceae_unclassified_SGB5785	188	29251	67	0.176394	0.0456616	3p	0.867913	0.12766	0.00442696	47	2033
SGB2279	k__Bacteria|p__Bacteroidetes|c__Bacteroidia|o__Bacteroidales|f__Rikenellaceae|g__Rikenellaceae_unclassified|s__Rikenellaceae_bacterium	165	2683	5	0.3511						1	9
SGB2303	k__Bacteria|p__Bacteroidetes|c__Bacteroidia|o__Bacteroidales|f__Rikenellaceae|g__Alistipes|s__Alistipes_onderdonkii	185	7334	215	0.240372	0.00491461	5p	0.589466	0.135135	0.275399	111	22255
SGB15180	k__Bacteria|p__Firmicutes|c__Clostridia|o__Clostridiales|f__Ruminococcaceae|g__GGB9677|s__GGB9677_SGB15180	157	11505	75	0.295918	0.0118919	Youden	0.487827	0.5	0.0121726	64	2711
SGB14752	k__Bacteria|p__Actinobacteria|c__Coriobacteriia|o__Coriobacteriales|f__Coriobacteriaceae|g__Enorma|s__Collinsella_massiliensis	139	3734	6	0.269996						0	15
SGB5042	k__Bacteria|p__Firmicutes|c__Clostridia|o__Clostridiales|f__Eubacteriaceae|g__Eubacterium|s__Eubacterium_sp_AF15_50	196	6497	41	0.288032	0.0256828	3p	0.698413	0.301587	0	1	819
SGB15099	k__Bacteria|p__Firmicutes|c__Clostridia|o__Clostridiales|f__Ruminococcaceae|g__GGB9634|s__GGB9634_SGB15099	46	267	7	0.294275						3	18
SGB1934	k__Bacteria|p__Bacteroidetes|c__Bacteroidia|o__Bacteroidales|f__Tannerellaceae|g__Parabacteroides|s__Parabacteroides_distasonis	188	8424	327	0.257517	0.0142473	5p	0.277512	0.670103	0.0523853	388	51293
SGB15350	k__Bacteria|p__Firmicutes|c__Clostridia|o__Clostridia_unclassified|f__Clostridia_unclassified|g__Candidatus_Avimicrobium|s__Candidatus_Avimicrobium_caecorum	66	1936	10	0.400207						1	44
SGB9286	k__Bacteria|p__Proteobacteria|c__Betaproteobacteria|o__Burkholderiales|f__Sutterellaceae|g__Sutterella|s__Sutterella_wadsworthensis	199	3366	145	0.283656	0.0150371	5p	0.576778	0.36129	0.0619321	155	9575
SGB4933_group	k__Bacteria|p__Firmicutes|c__Clostridia|o__Clostridiales|f__Lachnospiraceae|g__Lachnospiraceae_unclassified|s__Eubacterium_rectale	185	9144	470	0.0857083	0.00486831	Youden	0.296255	0.691617	0.0121278	668	106285
SGB4373	k__Bacteria|p__Firmicutes|c__Clostridia|o__Clostridia_unclassified|f__Clostridia_unclassified|g__Clostridia_unclassified|s__Clostridia_unclassified_SGB4373	143	3104	12	0.183876	0.191406	3p	0.983871	0	0.016129	4	62
SGB4365	k__Bacteria|p__Firmicutes|c__Clostridia|o__Clostridia_unclassified|f__Clostridia_unclassified|g__Clostridia_unclassified|s__Clostridia_bacterium	199	6668	21	0.129488	0.126127	3p	0.913043	0.0869565	0	23	187
SGB1910	k__Bacteria|p__Bacteroidetes|c__Bacteroidia|o__Bacteroidales|f__Bacteroidaceae|g__Bacteroidaceae_unclassified|s__Bacteroidaceae_bacterium	126	2208	6	0.130888						0	15
SGB7126	k__Bacteria|p__Firmicutes|c__Bacilli|o__Lactobacillales|f__Leuconostocaceae|g__Leuconostoc|s__Leuconostoc_mesenteroides	38	80	6	0.31875						0	15
SGB4791	k__Bacteria|p__Firmicutes|c__Clostridia|o__Clostridiales|f__Lachnospiraceae|g__Blautia|s__Blautia_producta	197	6389	13	0.0621862	0.0110043	3p	1	0	0	1	77
SGB17300	k__Bacteria|p__Actinobacteria|c__Actinobacteria|o__Bifidobacteriales|f__Bifidobacteriaceae|g__Alloscardovia|s__Alloscardovia_omnicolens	183	1880	5	0.231383						0	10
SGB3970	k__Bacteria|p__Firmicutes|c__Clostridia|o__Clostridiales|f__Clostridiales_Family_XIII_Incertae_Sedis|g__Emergencia|s__Emergencia_timonensis	196	1746	5	0.452921						0	10
SGB5741	k__Bacteria|p__Firmicutes|c__Negativicutes|o__Acidaminococcales|f__Acidaminococcaceae|g__Acidaminococcus|s__Acidaminococcus_timonensis	72	933	5	0.0666667						3	7
SGB6744	k__Bacteria|p__Firmicutes|c__Erysipelotrichia|o__Erysipelotrichales|f__Erysipelotrichaceae|g__Erysipelatoclostridium|s__Erysipelatoclostridium_ramosum	200	1616	40	0.178682						0	780
SGB4654	k__Bacteria|p__Firmicutes|c__Clostridia|o__Clostridiales|f__Lachnospiraceae|g__Roseburia|s__Roseburia_sp_AM59_24XD	197	6280	32	0.174896	0.0537811	3p	0.875	0.125	0	16	480
SGB14250	k__Bacteria|p__Firmicutes|c__Clostridia|o__Clostridia_unclassified|f__Clostridia_unclassified|g__Clostridia_unclassified|s__Clostridia_bacterium	143	5416	35	0.419561	0.015346	3p	0.739057	0.260943	0	1	594
SGB1829	k__Bacteria|p__Bacteroidetes|c__Bacteroidia|o__Bacteroidales|f__Bacteroidaceae|g__Bacteroides|s__Bacteroides_eggerthii	142	2988	94	0.226297	0.000850539	3p	0.818321	0.116279	0.0653998	43	4052
SGB4914	k__Bacteria|p__Firmicutes|c__Clostridia|o__Clostridiales|f__Clostridiaceae|g__Clostridium|s__Clostridium_sp_AF34_10BH	94	2197	272	0.215491	0.0102526	Youden	0.2684	0.700855	0.0307452	351	35160
SGB14306	k__Bacteria|p__Firmicutes|c__Clostridia|o__Clostridia_unclassified|f__Clostridia_unclassified|g__GGB9342|s__GGB9342_SGB14306	199	15506	106	0.177853	0.0125149	Youden	0.622966	0.365385	0.0116494	52	5408
SGB7082	k__Bacteria|p__Firmicutes|c__Bacilli|o__Lactobacillales|f__Lactobacillaceae|g__Ligilactobacillus|s__Ligilactobacillus_salivarius	197	4139	7	0.0789701						0	21
SGB15156_group	k__Bacteria|p__Firmicutes|c__Clostridia|o__Clostridiales|f__Ruminococcaceae|g__Pseudoflavonifractor|s__Pseudoflavonifractor_SGB15156	139	3936	10	0.343166						0	45
SGB59559	k__Bacteria|p__Firmicutes|c__CFGB40183|o__OFGB40183|f__FGB40183|g__GGB42389|s__GGB42389_SGB59559	79	602	4	0.378738						0	6
SGB14969	k__Bacteria|p__Firmicutes|c__CFGB3048|o__OFGB3048|f__FGB3048|g__GGB9559|s__GGB9559_SGB14969	78	3048	30	0.393154	0.0295365	3p	0.286047	0.313953	0.4	5	430
SGB14999	k__Bacteria|p__Firmicutes|c__CFGB3053|o__OFGB3053|f__FGB3053|g__GGB9581|s__GGB9581_SGB14999	68	741	11	0.414796						0	55
SGB6783_group	k__Bacteria|p__Firmicutes|c__Erysipelotrichia|o__Erysipelotrichales|f__Erysipelotrichaceae|g__Catenibacterium|s__Catenibacterium_sp_AM22_15	134	9047	125	0.16717	0.00983338	5p	0.746325	0.0978261	0.155849	92	7411
SGB15295_group	k__Bacteria|p__Firmicutes|c__Clostridia|o__Clostridiales|f__Ruminococcaceae|g__Gemmiger|s__Gemmiger_SGB15295	98	9991	89	0.233041	0.0215249	3p	0.488114	0.511111	0.000774994	45	3871
SGB15234	k__Bacteria|p__Firmicutes|c__Clostridia|o__Clostridiales|f__Ruminococcaceae|g__Ruminococcaceae_unclassified|s__Ruminococcaceae_unclassified_SGB15234	132	4042	157	0.273568	0.0116733	Youden	0.452551	0.538961	0.00848824	154	11781
SGB6497	k__Bacteria|p__Firmicutes|c__Bacilli|o__Bacilli_unclassified|f__Bacilli_unclassified|g__Bacilli_unclassified|s__Bacilli_bacterium	178	1642	5	0.166991						0	10
SGB6378	k__Bacteria|p__Firmicutes|c__Clostridia|o__Clostridia_unclassified|f__Clostridia_unclassified|g__Clostridia_unclassified|s__Clostridia_bacterium	191	2485	6	0.172636						0	15
SGB1626	k__Bacteria|p__Bacteroidetes|c__Bacteroidia|o__Bacteroidales|f__Prevotellaceae|g__Prevotella|s__Prevotella_copri_clade_A	103	5541	197	0.0958869	0.00191237	Youden	0.599486	0.39819	0.00232432	221	18500
SGB6271	k__Bacteria|p__Firmicutes|c__Clostridia|o__Clostridia_unclassified|f__Clostridia_unclassified|g__GGB4549|s__GGB4549_SGB6271	168	6530	14	0.281142	0.0600661	3p	1	0	0	6	85
SGB71759	k__Bacteria|p__Firmicutes|c__CFGB42691|o__OFGB42691|f__FGB42691|g__GGB51441|s__GGB51441_SGB71759	79	2284	20	0.440215						0	190
SGB15229	k__Bacteria|p__Firmicutes|c__Clostridia|o__Clostridiales|f__Ruminococcaceae|g__GGB9707|s__GGB9707_SGB15229	102	3775	44	0.470684	0.0402676	3p	0.682224	0.25	0.0677765	20	841
SGB4924_group	k__Bacteria|p__Firmicutes|c__Clostridia|o__Clostridiales|f__Lachnospiraceae|g__Lachnospiraceae_unclassified|s__Lachnospiraceae_unclassified_SGB4924	78	2773	55	0.15673	0.00625657	3p	1	0	0	29	1402
SGB17195	k__Bacteria|p__Actinobacteria|c__Actinobacteria|o__Actinomycetales|f__Actinomycetaceae|g__Schaalia|s__Schaalia_turicensis	192	6903	5	0.267159						0	10
SGB2073	k__Bacteria|p__Bacteroidetes|c__Bacteroidia|o__Bacteroidales|f__Bacteroidales_unclassified|g__Bacteroidales_unclassified|s__Bacteroidales_bacterium	156	4	5	0.05						10	0
SGB15132	k__Bacteria|p__Firmicutes|c__Clostridia|o__Clostridiales|f__Ruminococcaceae|g__Flavonifractor|s__Flavonifractor_plautii	182	2565	92	0.346494						0	4095
SGB1792	k__Bacteria|p__Bacteroidetes|c__Bacteroidia|o__Bacteroidales|f__Odoribacteraceae|g__Odoribacter|s__Odoribacter_laneus	200	2780	7	0.216701						0	21
SGB4342	k__Bacteria|p__Firmicutes|c__Clostridia|o__Clostridia_unclassified|f__Clostridia_unclassified|g__Clostridia_unclassified|s__Clostridia_bacterium	158	1214	7	0.407508						0	21
SGB2295	k__Bacteria|p__Bacteroidetes|c__Bacteroidia|o__Bacteroidales|f__Rikenellaceae|g__Alistipes|s__Alistipes_shahii	188	5722	229	0.279298	0.00567469	5p	0.557488	0.389222	0.05329	167	25258
SGB2230	k__Bacteria|p__Bacteroidetes|c__Bacteroidia|o__Bacteroidales|f__Rikenellaceae|g__Rikenellaceae_unclassified|s__Rikenellaceae_unclassified_SGB2230	129	2939	41	0.0980174	0.100254	3p	0.952975	0.0444444	0.00258065	45	775
SGB8779	k__Bacteria|p__Verrucomicrobia|c__CFGB2164|o__OFGB2164|f__FGB2164|g__GGB6132|s__GGB6132_SGB8779	200	1125	7	0.387556						0	21
SGB4041	k__Bacteria|p__Firmicutes|c__Erysipelotrichia|o__Erysipelotrichales|f__Erysipelotrichaceae|g__Longicatena|s__Longicatena_caecimuris	199	4140	17	0.159193						0	136
SGB6191	k__Bacteria|p__Firmicutes|c__Clostridia|o__Clostridiales|f__Clostridiaceae|g__Clostridium|s__Clostridium_perfringens	198	2600	6	0.270705						0	15
SGB15041	k__Bacteria|p__Firmicutes|c__Clostridia|o__Clostridiales|f__Ruminococcaceae|g__GGB9608|s__GGB9608_SGB15041	18	771	52	0.442682	0.0423604	3p	0.567471	0.421053	0.0114767	19	1307
SGB15233	k__Bacteria|p__Firmicutes|c__Clostridia|o__Clostridiales|f__Ruminococcaceae|g__Ruminococcaceae_unclassified|s__Ruminococcaceae_unclassified_SGB15233	192	4456	121	0.297505	0.0182472	Youden	0.627113	0.341772	0.031115	79	6942
SGB714_group	k__Archaea|p__Euryarchaeota|c__Methanobacteria|o__Methanobacteriales|f__Methanobacteriaceae|g__Methanobrevibacter|s__Methanobrevibacter_smithii	68	4171	117	0.170012	0.0104045	3p	0.947218	0.0526316	0.000150353	19	6651
SGB4809	k__Bacteria|p__Firmicutes|c__Clostridia|o__Clostridiales|f__Lachnospiraceae|g__Blautia|s__Blautia_obeum	169	6123	88	0.266932	0.0260587	3p	0.66098	0.333333	0.00568643	48	3693
SGB5820	k__Bacteria|p__Firmicutes|c__Negativicutes|o__Veillonellales|f__Veillonellaceae|g__Dialister|s__Dialister_SGB5820	194	1606	20	0.0112407	2.05597e-06	3p	0.685185	0.148148	0.166667	27	144
SGB4760	k__Bacteria|p__Firmicutes|c__Clostridia|o__Clostridiales|f__Lachnospiraceae|g__Enterocloster|s__Enterocloster_clostridioformis	87	763	14	0.391125						0	91
SGB4988	k__Bacteria|p__Firmicutes|c__Clostridia|o__Clostridiales|f__Lachnospiraceae|g__Eisenbergiella|s__Eisenbergiella_tayi	194	3480	14	0.302258						0	91
SGB4936	k__Bacteria|p__Firmicutes|c__Clostridia|o__Clostridiales|f__Lachnospiraceae|g__Roseburia|s__Roseburia_hominis	192	11042	268	0.252496	0.0124165	Youden	0.492649	0.478814	0.0285378	236	33955
SGB14937	k__Bacteria|p__Firmicutes|c__Clostridia|o__Clostridia_unclassified|f__Clostridia_unclassified|g__Clostridia_unclassified|s__Clostridia_bacterium	156	1921	10	0.396616						0	45
SGB4820	k__Bacteria|p__Firmicutes|c__Clostridia|o__Clostridiales|f__Lachnospiraceae|g__Blautia|s__Blautia_faecis	200	4859	454	0.243511	0.00434996	Youden	0.242786	0.734146	0.0230681	410	100615
SGB5066	k__Bacteria|p__Firmicutes|c__Clostridia|o__Clostridiales|f__Lachnospiraceae|g__GGB3733|s__GGB3733_SGB5066	198	3037	17	0.190319	0.0897249	3p	1	0	0	13	123
SGB4886	k__Bacteria|p__Firmicutes|c__Clostridia|o__Clostridiales|f__Lachnospiraceae|g__GGB3614|s__GGB3614_SGB4886	198	8232	63	0.203235	0.0383546	3p	0.868011	0.130435	0.0015544	23	1930
SGB3926_group	k__Bacteria|p__Firmicutes|c__Clostridia|o__Clostridiales|f__Clostridiales_Family_XIII_Incertae_Sedis|g__Clostridiales_Family_XIII_Incertae_Sedis_unclassified|s__Clostridiales_Family_XIII_bacterium_WCA_MUC_591_APC_4B	186	20413	73	0.140407	0.0118928	3p	0.394464	0.444444	0.161092	27	2601
SGB14809	k__Bacteria|p__Actinobacteria|c__Coriobacteriia|o__Eggerthellales|f__Eggerthellaceae|g__Eggerthella|s__Eggerthella_lenta	158	1725	98	0.223449	0.0154848	3p	0.372351	0.294316	0.333333	3	4750
SGB9344	k__Bacteria|p__Proteobacteria|c__Alphaproteobacteria|o__Alphaproteobacteria_unclassified|f__Alphaproteobacteria_unclassified|g__Alphaproteobacteria_unclassified|s__Alphaproteobacteria_bacterium	198	3140	8	0.153981						1	27
SGB15316_group	k__Bacteria|p__Firmicutes|c__Clostridia|o__Clostridiales|f__Ruminococcaceae|g__Faecalibacterium|s__Faecalibacterium_prausnitzii	179	12332	366	0.210618	0.00746105	5p	0.308581	0.618143	0.0732751	474	63787
SGB4394	k__Bacteria|p__Firmicutes|c__Clostridia|o__Clostridia_unclassified|f__Clostridia_unclassified|g__Clostridia_unclassified|s__Clostridia_bacterium	87	1520	15	0.387105	0.103886	3p	1	0	0	1	104
SGB14975	k__Bacteria|p__Firmicutes|c__Clostridia|o__Clostridia_unclassified|f__Clostridia_unclassified|g__Candidatus_Pseudobutyricicoccus|s__Candidatus_Pseudobutyricicoccus_lothianensis	118	801	6	0.406367						0	15
SGB2090	k__Bacteria|p__Bacteroidetes|c__Bacteroidia|o__Bacteroidales|f__Bacteroidales_unclassified|g__Bacteroidales_unclassified|s__Bacteroidales_bacterium	95	23	5	0.426087						10	0
SGB7985	k__Bacteria|p__Firmicutes|c__Bacilli|o__Lactobacillales|f__Streptococcaceae|g__Lactococcus|s__Lactococcus_lactis	185	779	24	0.309873	0.00752232	3p	0.97619	0	0.0238095	1	252
SGB15075	k__Bacteria|p__Firmicutes|c__Clostridia|o__Clostridiales|f__Ruminococcaceae|g__GGB9623|s__GGB9623_SGB15075	162	1785	7	0.389596						3	18
SGB14325	k__Bacteria|p__Actinobacteria|c__Coriobacteriia|o__Eggerthellales|f__Eggerthellaceae|g__Eggerthellaceae_unclassified|s__Eggerthellaceae_bacterium	200	1738	5	0.0481013						1	9
SGB4280	k__Bacteria|p__Firmicutes|c__Clostridia|o__Clostridiales|f__Ruminococcaceae|g__Pseudoruminococcus|s__Pseudoruminococcus_massiliensis	199	5061	39	0.0846291	0.00363934	3p	0.88059	0.111111	0.00829876	18	723
SGB5090_group	k__Bacteria|p__Firmicutes|c__Clostridia|o__Clostridiales|f__Clostridiales_unclassified|g__Clostridiales_unclassified|s__Clostridiales_bacterium_KLE1615	191	12082	389	0.177577	0.00555603	5p	0.319249	0.54389	0.136861	581	72190
SGB1897	k__Bacteria|p__Bacteroidetes|c__Bacteroidia|o__Bacteroidales|f__Bacteroidales_unclassified|g__Phocaeicola|s__Phocaeicola_barnesiae	192	927	9	0.0584921						10	26
SGB4867	k__Bacteria|p__Firmicutes|c__Clostridia|o__Clostridiales|f__Lachnospiraceae|g__Blautia|s__Blautia_faecicola	116	2498	66	0.194217	0.00667912	3p	0.895952	0.0645161	0.0395315	31	2049
SGB6359	k__Bacteria|p__Firmicutes|c__Clostridia|o__Clostridia_unclassified|f__Clostridia_unclassified|g__Clostridia_unclassified|s__Clostridia_bacterium	120	1337	5	0.401945						0	10
SGB25497	k__Bacteria|p__Firmicutes|c__Clostridia|o__Clostridiales|f__Ruminococcaceae|g__Ruminococcus|s__Ruminococcus_sp_AF41_9	186	2814	66	0.256301	0.00894477	Youden	0.713169	0.27451	0.0123213	51	2029
SGB15467_group	k__Bacteria|p__Proteobacteria|c__Deltaproteobacteria|o__Desulfovibrionales|f__Desulfovibrionaceae|g__Desulfovibrio|s__Desulfovibrio_piger	147	14861	107	0.3669	0.0102642	Youden	0.649797	0.328767	0.0214362	73	5598
SGB63163	k__Bacteria|p__Firmicutes|c__CFGB40382|o__OFGB40382|f__FGB40382|g__GGB45491|s__GGB45491_SGB63163	191	2622	4	0.176487						0	6
SGB9342_group	k__Bacteria|p__Proteobacteria|c__Alphaproteobacteria|o__Alphaproteobacteria_unclassified|f__Alphaproteobacteria_unclassified|g__GGB6608|s__GGB6608_SGB9342	189	2830	9	0.264468						1	35
SGB14252	k__Bacteria|p__Firmicutes|c__Clostridia|o__Clostridia_unclassified|f__Clostridia_unclassified|g__Clostridia_unclassified|s__Clostridia_bacterium	76	2193	12	0.445964	0.189887	3p	0.711864	0	0.288136	7	59
SGB1824	k__Bacteria|p__Bacteroidetes|c__Bacteroidia|o__Bacteroidales|f__Bacteroidaceae|g__Mediterranea|s__Mediterranea_massiliensis	63	531	4	0.402072						1	5
SGB4868	k__Bacteria|p__Firmicutes|c__Clostridia|o__Clostridiales|f__Lachnospiraceae|g__Lacrimispora|s__Lacrimispora_celerecrescens	144	3715	356	0.154991	0.00674411	5p	0.42394	0.514286	0.0617739	315	61110
SGB1860	k__Bacteria|p__Bacteroidetes|c__Bacteroidia|o__Bacteroidales|f__Bacteroidaceae|g__Bacteroides|s__Bacteroides_faecis	186	1974	50	0.244823	0.00260063	3p	0.498339	0.142857	0.358804	21	1204
SGB4990	k__Bacteria|p__Firmicutes|c__Clostridia|o__Clostridiales|f__Lachnospiraceae|g__GGB3677|s__GGB3677_SGB4990	163	1466	6	0.281264						0	15
SGB58520	k__Bacteria|p__Proteobacteria|c__Gammaproteobacteria|o__Aeromonadales|f__Aeromonadaceae|g__GGB41458|s__GGB41458_SGB58520	130	1138	4	0.309095						0	6
SGB14127	k__Bacteria|p__Firmicutes|c__Clostridia|o__Clostridiales|f__Christensenellaceae|g__Christensenellaceae_unclassified|s__Christensenellaceae_bacterium	145	2649	4	0.360891						0	6
SGB6367	k__Bacteria|p__Firmicutes|c__Clostridia|o__Clostridia_unclassified|f__Clostridia_unclassified|g__GGB4603|s__GGB4603_SGB6367	154	2409	4	0.276567						0	6
SGB66170	k__Bacteria|p__Firmicutes|c__Clostridia|o__Clostridia_unclassified|f__Clostridia_unclassified|g__Clostridia_unclassified|s__Clostridia_unclassified_SGB66170	129	566	4	0.338339						0	6
SGB1783	k__Bacteria|p__Bacteroidetes|c__Bacteroidia|o__Bacteroidales|f__Odoribacteraceae|g__Butyricimonas|s__Butyricimonas_SGB1783	4	2	7	0.1						1	9
SGB6385	k__Bacteria|p__Firmicutes|c__Clostridia|o__Clostridia_unclassified|f__Clostridia_unclassified|g__Clostridia_unclassified|s__Clostridia_unclassified_SGB6385	196	2843	6	0.195158						0	15
SGB6791_group	k__Bacteria|p__Firmicutes|c__Erysipelotrichia|o__Erysipelotrichales|f__Erysipelotrichaceae|g__Faecalicoccus|s__Faecalicoccus_pleomorphus	130	3599	4	0.259586						0	6
SGB4669	k__Bacteria|p__Firmicutes|c__Clostridia|o__Clostridiales|f__Lachnospiraceae|g__Lachnospiraceae_unclassified|s__Lachnospiraceae_bacterium	187	7185	104	0.319546	0.000866424	3p	0.656672	0.25	0.0933281	40	5111
SGB4762	k__Bacteria|p__Firmicutes|c__Clostridia|o__Clostridiales|f__Lachnospiraceae|g__Enterocloster|s__Enterocloster_aldensis	63	216	5	0.47037						0	10
SGB15300	k__Bacteria|p__Firmicutes|c__Clostridia|o__Clostridiales|f__Ruminococcaceae|g__Gemmiger|s__Gemmiger_formicilis	199	15436	441	0.0808238	0.00461806	Youden	0.380719	0.606618	0.0126636	544	94286
SGB5116	k__Bacteria|p__Firmicutes|c__Clostridia|o__Clostridiales|f__Lachnospiraceae|g__Coprococcus|s__Coprococcus_SGB5116	199	1388	10	0.00367435						20	25
SGB1963	k__Bacteria|p__Bacteroidetes|c__Bacteroidia|o__Bacteroidales|f__Barnesiellaceae|g__Coprobacter|s__Coprobacter_fastidiosus	187	5947	19	0.337472	0.032559	3p	1	0	0	3	168
SGB1848	k__Bacteria|p__Bacteroidetes|c__Bacteroidia|o__Bacteroidales|f__Bacteroidaceae|g__Bacteroides|s__Bacteroides_stercorirosoris	192	1109	5	0.239315						6	4
SGB1877	k__Bacteria|p__Bacteroidetes|c__Bacteroidia|o__Bacteroidales|f__Bacteroidaceae|g__Bacteroides|s__Bacteroides_caccae	144	1996	180	0.260012	0.0151772	Youden	0.458962	0.5	0.0410384	146	15254
SGB3991	k__Bacteria|p__Firmicutes|c__Clostridia|o__Clostridia_unclassified|f__Clostridia_unclassified|g__Clostridia_unclassified|s__Clostridia_bacterium	165	3732	23	0.400706						0	253
SGB1416	k__Bacteria|p__Bacteroidetes|c__CFGB536|o__OFGB536|f__FGB536|g__GGB1102|s__GGB1102_SGB1416	188	11	5	0.0909091						10	0
SGB15244	k__Bacteria|p__Firmicutes|c__Clostridia|o__Clostridiales|f__Ruminococcaceae|g__GGB9712|s__GGB9712_SGB15244	90	7867	96	0.305698	0.0241756	3p	0.56944	0.0285714	0.401989	35	4525
SGB6438	k__Bacteria|p__Firmicutes|c__Bacilli|o__Bacilli_unclassified|f__Bacilli_unclassified|g__GGB4651|s__GGB4651_SGB6438	200	5895	18	0.199114						0	153
SGB13976	k__Bacteria|p__Firmicutes|c__Clostridia|o__Clostridia_unclassified|f__Clostridia_unclassified|g__GGB9059|s__GGB9059_SGB13976	200	7506	11	0.216663						0	55
SGB6346	k__Bacteria|p__Firmicutes|c__Clostridia|o__Clostridia_unclassified|f__Clostridia_unclassified|g__Clostridia_unclassified|s__Clostridia_bacterium	180	738	5	0.215718						1	9
SGB6767	k__Bacteria|p__Firmicutes|c__Erysipelotrichia|o__Erysipelotrichales|f__Erysipelotrichaceae|g__Massilimicrobiota|s__Massilimicrobiota_timonensis	168	2298	9	0.399043						0	36
SGB15076	k__Bacteria|p__Firmicutes|c__Clostridia|o__Clostridiales|f__Ruminococcaceae|g__GGB9623|s__GGB9623_SGB15076	117	914	10	0.34256						1	44
SGB4780	k__Bacteria|p__Firmicutes|c__Clostridia|o__Clostridiales|f__Lachnospiraceae|g__Lachnospiraceae_unclassified|s__Lachnospiraceae_bacterium	170	6616	194	0.389226	0.00574416	Youden	0.410853	0.588235	0.000911382	68	18653
SGB4418	k__Bacteria|p__Firmicutes|c__Clostridia|o__Clostridiales|f__Ruminococcaceae|g__Ruminococcus|s__Ruminococcus_champanellensis	199	4328	6	0.0372381						3	12
SGB4584	k__Bacteria|p__Firmicutes|c__Clostridia|o__Clostridiales|f__Lachnospiraceae|g__Mediterraneibacter|s__Ruminococcus_gnavus	198	2980	111	0.206204	0.0134551	3p	0.999016	0	0.000984252	9	6096
SGB6601	k__Bacteria|p__Firmicutes|c__CFGB1798|o__OFGB1798|f__FGB1798|g__GGB4768|s__GGB4768_SGB6601	198	1708	7	0.164185						1	20
SGB6371	k__Bacteria|p__Firmicutes|c__Clostridia|o__Clostridia_unclassified|f__Clostridia_unclassified|g__Clostridia_unclassified|s__Clostridia_unclassified_SGB6371	87	773	5	0.411384						0	10
SGB14922	k__Bacteria|p__Firmicutes|c__CFGB3035|o__OFGB3035|f__FGB3035|g__GGB9523|s__GGB9523_SGB14922	200	1858	14	0.179955						0	91
SGB4316	k__Bacteria|p__Firmicutes|c__Clostridia|o__Clostridia_unclassified|f__Clostridia_unclassified|g__Clostridia_unclassified|s__Clostridia_bacterium	200	3052	12	0.00447794	0.000691645	3p	1	0	0	1	65
SGB15111	k__Bacteria|p__Firmicutes|c__Clostridia|o__Clostridiales|f__Ruminococcaceae|g__GGB9637|s__GGB9637_SGB15111	195	1307	5	0.240398						1	9
SGB1481	k__Bacteria|p__Bacteroidetes|c__Bacteroidia|o__Bacteroidales|f__Bacteroidaceae|g__GGB1153|s__GGB1153_SGB1481	200	2886	16	0.120777	0.227453	3p	1	0	0	17	103
SGB6817	k__Bacteria|p__Firmicutes|c__Firmicutes_unclassified|o__Firmicutes_unclassified|f__Firmicutes_unclassified|g__Firmicutes_unclassified|s__Firmicutes_bacterium_AM41_11	200	4237	18	0.0595809	0.109965	3p	1	0	0	6	147
SGB15272	k__Bacteria|p__Firmicutes|c__Clostridia|o__Clostridiales|f__Ruminococcaceae|g__Ruminococcaceae_unclassified|s__Ruminococcaceae_bacterium	168	2670	37	0.401427	0.052247	3p	1	0	0	1	665
SGB9347	k__Bacteria|p__Proteobacteria|c__Alphaproteobacteria|o__Alphaproteobacteria_unclassified|f__Alphaproteobacteria_unclassified|g__GGB6613|s__GGB6613_SGB9347	196	5605	42	0.264754	0.0539597	3p	0.483448	0.5	0.0165517	16	725
SGB15450	k__Bacteria|p__Proteobacteria|c__Deltaproteobacteria|o__Desulfovibrionales|f__Desulfovibrionaceae|g__Bilophila|s__Bilophila_SGB15450	11	93	10	0.378495						7	38
SGB1668	k__Bacteria|p__Bacteroidetes|c__Bacteroidia|o__Bacteroidales|f__Prevotellaceae|g__GGB1247|s__GGB1247_SGB1668	199	7407	10	0.181909						3	42
SGB15196	k__Bacteria|p__Firmicutes|c__Clostridia|o__Clostridiales|f__Ruminococcaceae|g__Ruminococcaceae_unclassified|s__Ruminococcaceae_bacterium	135	7305	29	0.364139	0.0312244	3p	0.323547	0.615385	0.0610687	13	393
SGB1814	k__Bacteria|p__Bacteroidetes|c__Bacteroidia|o__Bacteroidales|f__Bacteroidales_unclassified|g__Phocaeicola|s__Phocaeicola_vulgatus	19	120	421	0.154407	0.00619247	5p	0.163143	0.710714	0.126143	560	85760
SGB1585	k__Bacteria|p__Bacteroidetes|c__Bacteroidia|o__Bacteroidales|f__Prevotellaceae|g__Prevotella|s__Prevotella_lascolaii	199	7807	18	0.0531574	0.156083	3p	1	0	0	12	141
SGB17264	k__Bacteria|p__Actinobacteria|c__Actinobacteria|o__Bifidobacteriales|f__Bifidobacteriaceae|g__Bifidobacterium|s__Bifidobacterium_pullorum	151	1665	4	0.140991						0	6
SGB4987	k__Bacteria|p__Firmicutes|c__Clostridia|o__Clostridiales|f__Lachnospiraceae|g__Eisenbergiella|s__Eisenbergiella_massiliensis	193	5154	27	0.359677						0	351
SGB6350	k__Bacteria|p__Firmicutes|c__Clostridia|o__Clostridia_unclassified|f__Clostridia_unclassified|g__Clostridia_unclassified|s__Clostridia_bacterium	196	1858	6	0.161285						0	15
SGB5043	k__Bacteria|p__Firmicutes|c__Clostridia|o__Clostridiales|f__Eubacteriaceae|g__Eubacteriaceae_unclassified|s__Eubacteriaceae_bacterium	166	5079	36	0.333891						0	630
SGB4829	k__Bacteria|p__Firmicutes|c__Clostridia|o__Clostridiales|f__Lachnospiraceae|g__Blautia|s__Blautia_sp_MSK_21_1	99	3711	128	0.293446	0.00443345	Youden	0.518267	0.47619	0.00554296	63	7938
SGB1888	k__Bacteria|p__Bacteroidetes|c__Bacteroidia|o__Bacteroidales|f__Bacteroidales_unclassified|g__Phocaeicola|s__Phocaeicola_coprophilus	200	6898	43	0.116373	0.00104228	Youden	0.594319	0.390625	0.0150565	64	797
SGB14807	k__Bacteria|p__Actinobacteria|c__Coriobacteriia|o__Eggerthellales|f__Eggerthellaceae|g__Gordonibacter|s__Gordonibacter_pamelaeae	24	543	38	0.428565						0	703
SGB2290	k__Bacteria|p__Bacteroidetes|c__Bacteroidia|o__Bacteroidales|f__Rikenellaceae|g__Alistipes|s__Alistipes_communis	191	4681	154	0.359107	0.0143356	5p	0.473561	0.456897	0.0695423	116	11360
SGB4794_group	k__Bacteria|p__Firmicutes|c__Clostridia|o__Clostridiales|f__Lachnospiraceae|g__Blautia|s__Blautia_hansenii	79	1162	31	0.199767						0	465
SGB9281	k__Bacteria|p__Proteobacteria|c__Betaproteobacteria|o__Burkholderiales|f__Sutterellaceae|g__Sutterella|s__Sutterella_SGB9281	185	4656	10	0.171564						1	44
SGB4613	k__Bacteria|p__Firmicutes|c__Clostridia|o__Clostridiales|f__Lachnospiraceae|g__Faecalicatena|s__Faecalicatena_contorta	128	7999	4	0.23331						0	6
SGB4652	k__Bacteria|p__Firmicutes|c__Clostridia|o__Clostridiales|f__Clostridiaceae|g__Clostridium|s__Clostridium_sp_AM49_4BH	199	6253	182	0.17342	0.0148571	Youden	0.630979	0.333333	0.0356877	150	16140
SGB4959	k__Bacteria|p__Firmicutes|c__Clostridia|o__Clostridiales|f__Eubacteriaceae|g__Eubacterium|s__Eubacterium_ramulus	197	8037	289	0.223374	0.00840061	Youden	0.425944	0.5625	0.0115558	144	40326
SGB5857_group	k__Bacteria|p__Firmicutes|c__Negativicutes|o__Veillonellales|f__Veillonellaceae|g__Megasphaera|s__Megasphaera_massiliensis	97	3873	22	0.241227	0.000394191	3p	0.972727	0	0.0272727	11	220
SGB4721	k__Bacteria|p__Firmicutes|c__Clostridia|o__Clostridiales|f__Clostridiaceae|g__Clostridiaceae_unclassified|s__Clostridiaceae_bacterium	152	6734	93	0.335189	0.0127893	3p	0.575594	0.142857	0.281549	14	4081
SGB8071	k__Bacteria|p__Firmicutes|c__Bacilli|o__Lactobacillales|f__Streptococcaceae|g__Streptococcus|s__Streptococcus_parasanguinis	142	8570	82	0.378757	0.0169328	3p	0.5	0.5	0	4	3317
SGB4557	k__Bacteria|p__Firmicutes|c__Clostridia|o__Clostridiales|f__Lachnospiraceae|g__Mediterraneibacter|s__Ruminococcus_lactaris	197	3436	233	0.155602	0.0177632	5p	0.374041	0.356546	0.269413	359	25292
SGB15224	k__Bacteria|p__Firmicutes|c__Clostridia|o__Clostridiales|f__Ruminococcaceae|g__GGB9705|s__GGB9705_SGB15224	161	6005	108	0.411483	0.0130519	5p	0.445127	0.5	0.0548726	58	5613
SGB14739	k__Bacteria|p__Actinobacteria|c__Coriobacteriia|o__Coriobacteriales|f__Coriobacteriaceae|g__Collinsella|s__Collinsella_sp_AF08_23	192	2466	12	0.210902	0.101139	3p	0.984615	0	0.0153846	1	65
SGB2311	k__Bacteria|p__Bacteroidetes|c__Bacteroidia|o__Bacteroidales|f__Rikenellaceae|g__Alistipes|s__Alistipes_dispar	188	4659	47	0.326638	0.000754447	3p	0.334925	0.625	0.0400746	8	1073
SGB15213	k__Bacteria|p__Firmicutes|c__Clostridia|o__Clostridiales|f__Ruminococcaceae|g__GGB9697|s__GGB9697_SGB15213	197	2416	6	0.24386						0	15
SGB15278	k__Bacteria|p__Firmicutes|c__Clostridia|o__Clostridiales|f__Ruminococcaceae|g__Ruminococcaceae_unclassified|s__Ruminococcaceae_bacterium	195	4404	5	0.305995						0	10
SGB15383	k__Bacteria|p__Firmicutes|c__Clostridia|o__Clostridia_unclassified|f__Clostridia_unclassified|g__Clostridia_unclassified|s__Clostridia_bacterium	95	1756	4	0.365604						0	6
SGB5118	k__Bacteria|p__Firmicutes|c__Clostridia|o__Clostridiales|f__Lachnospiraceae|g__Coprococcus|s__Coprococcus_eutactus	200	2449	20	0.0729277	0.0757196	3p	1	0	0	17	173
SGB15322	k__Bacteria|p__Firmicutes|c__Clostridia|o__Clostridiales|f__Ruminococcaceae|g__Faecalibacterium|s__Faecalibacterium_prausnitzii	107	8569	73	0.116027	0.0009583	Youden	0.708691	0.290909	0.00039984	55	2501
SGB4575	k__Bacteria|p__Firmicutes|c__Clostridia|o__Clostridiales|f__Lachnospiraceae|g__Dorea|s__Dorea_formicigenerans	175	5153	431	0.184265	0.00592038	5p	0.393166	0.280928	0.325906	388	90563
SGB1798	k__Bacteria|p__Bacteroidetes|c__Bacteroidia|o__Bacteroidales|f__Prevotellaceae|g__Paraprevotella|s__Paraprevotella_clara	108	4690	181	0.263434	0.00461094	Youden	0.532504	0.449782	0.0177145	229	15524
SGB4958	k__Bacteria|p__Firmicutes|c__Clostridia|o__Clostridiales|f__Lachnospiraceae|g__Roseburia|s__Roseburia_SGB4958	174	10129	22	0.272804						0	231
SGB5045	k__Bacteria|p__Firmicutes|c__Clostridia|o__Clostridiales|f__Eubacteriaceae|g__Eubacterium|s__Eubacterium_ventriosum	193	7391	181	0.280408	0.00257133	Youden	0.484658	0.513514	0.00182885	74	15857
SGB5089	k__Bacteria|p__Firmicutes|c__Clostridia|o__Clostridiales|f__Lachnospiraceae|g__GGB3746|s__GGB3746_SGB5089	187	8286	129	0.293718	0.0246869	5p	0.665174	0.268817	0.0660091	93	7908
SGB15078	k__Bacteria|p__Firmicutes|c__Clostridia|o__Clostridiales|f__Oscillospiraceae|g__Dysosmobacter|s__Dysosmobacter_welbionis	125	960	192	0.399529	0.00555839	Youden	0.285743	0.698113	0.0161434	53	17902
SGB1024	k__Archaea|p__Euryarchaeota|c__CFGB343|o__OFGB343|f__FGB343|g__GGB781|s__GGB781_SGB1024	166	11	4	0.272727						6	0
SGB5854	k__Bacteria|p__Firmicutes|c__Negativicutes|o__Veillonellales|f__Veillonellaceae|g__Megasphaera|s__Megasphaera_stantonii	185	7048	4	0.228611						0	6
SGB2325	k__Bacteria|p__Bacteroidetes|c__Bacteroidia|o__Bacteroidales|f__Rikenellaceae|g__Alistipes|s__Alistipes_indistinctus	194	4931	62	0.375181	0.00145717	3p	0.912029	0.0526316	0.0353396	19	1811
SGB3988	k__Bacteria|p__Firmicutes|c__Clostridia|o__Clostridia_unclassified|f__Clostridia_unclassified|g__Clostridia_unclassified|s__Clostridia_bacterium	156	2520	9	0.359215						0	36
SGB14745	k__Bacteria|p__Actinobacteria|c__Coriobacteriia|o__Coriobacteriales|f__Coriobacteriaceae|g__Collinsella|s__Collinsella_phocaeensis	175	4978	4	0.1477						1	5
SGB1895	k__Bacteria|p__Bacteroidetes|c__Bacteroidia|o__Bacteroidales|f__Bacteroidaceae|g__GGB1387|s__GGB1387_SGB1895	197	9541	39	0.0990269	0.000139657	3p	0.849401	0.0930233	0.0575758	43	660
SGB4712	k__Bacteria|p__Firmicutes|c__Clostridia|o__Clostridiales|f__Clostridiaceae|g__Clostridium|s__Clostridium_sp_AF27_2AA	39	414	22	0.388314	0.0100214	3p	0.477833	0.142857	0.37931	7	203
SGB3996	k__Bacteria|p__Firmicutes|c__Clostridia|o__Clostridia_unclassified|f__Clostridia_unclassified|g__GGB3005|s__GGB3005_SGB3996	149	4376	22	0.37698	0.00822184	3p	0.990431	0	0.00956938	1	209
SGB6952	k__Bacteria|p__Firmicutes|c__Negativicutes|o__Veillonellales|f__Veillonellaceae|g__Veillonella|s__Veillonella_dispar	128	1082	4	0.327634						0	6
SGB7044	k__Bacteria|p__Firmicutes|c__Bacilli|o__Lactobacillales|f__Lactobacillaceae|g__Lactobacillus|s__Lactobacillus_acidophilus	184	8	4	0.25						0	6
SGB4153	k__Bacteria|p__Firmicutes|c__Clostridia|o__Clostridia_unclassified|f__Clostridia_unclassified|g__Clostridia_unclassified|s__Clostridia_bacterium	177	1460	4	0.22911						0	6
SGB15452	k__Bacteria|p__Proteobacteria|c__Deltaproteobacteria|o__Desulfovibrionales|f__Desulfovibrionaceae|g__Bilophila|s__Bilophila_wadsworthia	160	5468	167	0.369683	0.0218055	5p	0.617448	0.197531	0.185021	81	13285
SGB4837_group	k__Bacteria|p__Firmicutes|c__Clostridia|o__Clostridiales|f__Lachnospiraceae|g__Blautia|s__Blautia_wexlerae	154	2075	503	0.129378	0.00295827	5p	0.116176	0.290169	0.593656	662	122098
SGB15403	k__Bacteria|p__Firmicutes|c__Clostridia|o__Clostridia_unclassified|f__Clostridia_unclassified|g__Clostridia_unclassified|s__Clostridia_bacterium	109	1890	11	0.493506						0	55
SGB14747	k__Bacteria|p__Actinobacteria|c__Coriobacteriia|o__Coriobacteriales|f__Coriobacteriaceae|g__Collinsella|s__Collinsella_SGB14747	197	7153	9	0.224086						1	35
SGB4583	k__Bacteria|p__Firmicutes|c__Clostridia|o__Clostridiales|f__Lachnospiraceae|g__Faecalimonas|s__Faecalimonas_umbilicata	200	5070	39	0.153219	0.0303052	3p	0.991892	0	0.00810811	1	740
SGB15143	k__Bacteria|p__Firmicutes|c__Clostridia|o__Clostridiales|f__Clostridiales_unclassified|g__Clostridiales_unclassified|s__Clostridiales_bacterium	181	959	5	0.388113						0	10
SGB4166	k__Bacteria|p__Firmicutes|c__Clostridia|o__Clostridiales|f__Clostridiales_unclassified|g__Monoglobus|s__Monoglobus_pectinilyticus	189	3183	24	0.249856						0	276
SGB3579	k__Bacteria|p__Firmicutes|c__CFGB1013|o__OFGB1013|f__FGB1013|g__GGB2658|s__GGB2658_SGB3579	194	22	4	0.204545						6	0
SGB14360	k__Bacteria|p__Actinobacteria|c__Coriobacteriia|o__Coriobacteriales|f__Atopobiaceae|g__Olsenella|s__Olsenella_timonensis	150	1593	9	0.357467						1	35
SGB4367	k__Bacteria|p__Firmicutes|c__Clostridia|o__Clostridia_unclassified|f__Clostridia_unclassified|g__Clostridia_unclassified|s__Clostridia_unclassified_SGB4367	111	10158	177	0.123507	0.000196856	Youden	0.511907	0.486188	0.00190551	181	15219
SGB5862	k__Bacteria|p__Firmicutes|c__Negativicutes|o__Veillonellales|f__Veillonellaceae|g__Megasphaera|s__Megasphaera_elsdenii	67	1895	35	0.209484	0.0870708	3p	1	0	0	39	556
SGB14912	k__Bacteria|p__Firmicutes|c__Clostridia|o__Clostridiales|f__Ruminococcaceae|g__Negativibacillus|s__Negativibacillus_massiliensis	174	10668	21	0.36195	0.0425262	3p	1	0	0	4	206
SGB5058	k__Bacteria|p__Firmicutes|c__Clostridia|o__Clostridiales|f__Eubacteriaceae|g__Eubacteriaceae_unclassified|s__Eubacteriaceae_bacterium	30	221	7	0.140271						0	21
SGB14851	k__Bacteria|p__Firmicutes|c__Clostridia|o__Clostridiales|f__Ruminococcaceae|g__Neglecta|s__Neglecta_timonensis	191	2428	7	0.323076						0	21
SGB14803	k__Bacteria|p__Actinobacteria|c__Coriobacteriia|o__Eggerthellales|f__Eggerthellaceae|g__Enteroscipio|s__Enteroscipio_rubneri	198	1013	12	0.278217						0	66
SGB15042_group	k__Bacteria|p__Firmicutes|c__Clostridia|o__Clostridiales|f__Ruminococcaceae|g__GGB9608|s__GGB9608_SGB15042	38	1096	25	0.418613	0.0400828	3p	0.714286	0.285714	0	7	293
